# Supplementary material for: Different evolutionary trends form the twilight zone of the bacterial pan-genome
Source: Microb Genom. 2021 Sep 24;7(9):000670. doi: 10.1099/mgen.0.000670 (PMC8715436; doi:10.1099/mgen.0.000670)
Supplement: Supplementary material 2 [file mgen-7-0670-s002.xlsx]

## Sheet: Table_S1
Gene	Main_class	Specific_class	Num_Core	Num_inter	Num_rare	Total
group_5501	Varied	Intermediate and rare	0	7	27	34
group_4783	Rare	Multi-lineage rare	0	0	21	21
group_4456	Rare	Multi-lineage rare	0	0	16	16
group_6055	Varied	Intermediate and rare	0	2	16	18
group_2859	Varied	Intermediate and rare	0	4	19	23
group_3832	Rare	Multi-lineage rare	0	0	15	15
group_4223	Rare	Multi-lineage rare	0	0	15	15
group_2401	Varied	Intermediate and rare	0	1	22	23
group_1236	Rare	Multi-lineage rare	0	0	14	14
group_3245	Rare	Multi-lineage rare	0	0	14	14
group_10563	Varied	Core, intermediate and rare	1	5	16	22
group_3464	Varied	Intermediate and rare	0	1	13	14
group_4164	Varied	Intermediate and rare	0	2	9	11
group_1242	Rare	Multi-lineage rare	0	0	14	14
group_2767	Rare	Multi-lineage rare	0	0	13	13
group_9189	Rare	Multi-lineage rare	0	0	14	14
group_4419	Rare	Multi-lineage rare	0	0	13	13
group_9716	Rare	Multi-lineage rare	0	0	13	13
group_4384	Rare	Multi-lineage rare	0	0	23	23
group_2639	Rare	Multi-lineage rare	0	0	24	24
group_5164	Rare	Multi-lineage rare	0	0	24	24
virB1	Rare	Multi-lineage rare	0	0	26	26
group_4884	Rare	Multi-lineage rare	0	0	13	13
group_3662	Varied	Intermediate and rare	0	2	20	22
group_3592	Varied	Intermediate and rare	0	2	20	22
group_2755	Varied	Intermediate and rare	0	1	13	14
group_4660	Varied	Core, intermediate and rare	1	1	15	17
group_3207	Varied	Intermediate and rare	0	2	14	16
group_10622	Rare	Multi-lineage rare	0	0	14	14
group_7200	Varied	Intermediate and rare	0	1	14	15
group_3779	Varied	Intermediate and rare	0	2	14	16
group_1164	Varied	Intermediate and rare	0	2	18	20
group_1696	Varied	Core, intermediate and rare	1	2	14	17
group_4034	Rare	Multi-lineage rare	0	0	12	12
group_6224	Rare	Multi-lineage rare	0	0	14	14
group_1545	Varied	Intermediate and rare	0	1	25	26
group_1471	Varied	Intermediate and rare	0	2	24	26
group_818	Varied	Intermediate and rare	0	2	24	26
group_5892	Varied	Intermediate and rare	0	3	23	26
group_7436	Varied	Intermediate and rare	0	4	30	34
group_9831	Rare	Multi-lineage rare	0	0	20	20
flmC_1	Rare	Multi-lineage rare	0	0	22	22
group_3055	Varied	Intermediate and rare	0	1	24	25
group_4609	Rare	Multi-lineage rare	0	0	15	15
group_3218	Rare	Multi-lineage rare	0	0	12	12
group_4234	Rare	Multi-lineage rare	0	0	12	12
group_5604	Rare	Multi-lineage rare	0	0	12	12
group_2235	Rare	Multi-lineage rare	0	0	11	11
colE7	Rare	Multi-lineage rare	0	0	12	12
group_6930	Rare	Multi-lineage rare	0	0	12	12
group_3846	Varied	Intermediate and rare	0	1	16	17
group_6529	Rare	Multi-lineage rare	0	0	12	12
group_4480	Varied	Intermediate and rare	0	1	18	19
group_6417	Rare	Multi-lineage rare	0	0	14	14
group_6566	Varied	Intermediate and rare	0	1	11	12
group_6183	Rare	Multi-lineage rare	0	0	12	12
group_1994	Varied	Intermediate and rare	0	1	12	13
group_6963	Rare	Multi-lineage rare	0	0	12	12
group_11212	Rare	Multi-lineage rare	0	0	12	12
group_6534	Rare	Multi-lineage rare	0	0	12	12
group_4435	Rare	Multi-lineage rare	0	0	12	12
group_1583	Varied	Intermediate and rare	0	1	18	19
group_10017	Varied	Intermediate and rare	0	1	11	12
group_8495	Varied	Intermediate and rare	0	3	14	17
group_2805	Rare	Multi-lineage rare	0	0	12	12
group_6813	Rare	Multi-lineage rare	0	0	12	12
group_8973	Varied	Core, intermediate and rare	2	1	10	13
group_4814	Rare	Multi-lineage rare	0	0	12	12
group_7818	Rare	Multi-lineage rare	0	0	13	13
group_3212	Rare	Multi-lineage rare	0	0	12	12
sugE_1	Rare	Multi-lineage rare	0	0	11	11
group_3142	Varied	Intermediate and rare	0	2	21	23
group_8186	Varied	Intermediate and rare	0	1	23	24
group_1546	Varied	Intermediate and rare	0	2	24	26
group_1473	Varied	Intermediate and rare	0	2	23	25
group_591	Rare	Multi-lineage rare	0	0	23	23
group_6054	Varied	Intermediate and rare	0	1	24	25
group_4494	Rare	Multi-lineage rare	0	0	11	11
group_3797	Varied	Core, intermediate and rare	2	3	19	24
group_7438	Varied	Core, intermediate and rare	2	3	19	24
group_4734	Rare	Multi-lineage rare	0	0	23	23
group_6935	Rare	Multi-lineage rare	0	0	11	11
group_1579	Rare	Multi-lineage rare	0	0	22	22
group_6552	Rare	Multi-lineage rare	0	0	15	15
group_11098	Rare	Multi-lineage rare	0	0	11	11
proP_4	Rare	Multi-lineage rare	0	0	11	11
group_3588	Rare	Multi-lineage rare	0	0	15	15
group_3311	Rare	Multi-lineage rare	0	0	23	23
group_2277	Varied	Intermediate and rare	0	3	18	21
group_3679	Varied	Intermediate and rare	0	1	11	12
group_1631	Varied	Intermediate and rare	0	1	19	20
group_10456	Rare	Multi-lineage rare	0	0	11	11
group_7195	Varied	Intermediate and rare	0	1	12	13
group_3257	Rare	Multi-lineage rare	0	0	9	9
group_13543	Rare	Multi-lineage rare	0	0	11	11
mazE_1	Rare	Multi-lineage rare	0	0	11	11
mazF_1	Rare	Multi-lineage rare	0	0	11	11
group_4860	Rare	Multi-lineage rare	0	0	11	11
group_7731	Rare	Multi-lineage rare	0	0	11	11
group_9208	Rare	Multi-lineage rare	0	0	11	11
group_4261	Rare	Multi-lineage rare	0	0	11	11
group_13526	Rare	Multi-lineage rare	0	0	11	11
virB4_2	Rare	Multi-lineage rare	0	0	11	11
virB5	Rare	Multi-lineage rare	0	0	11	11
group_1296	Rare	Multi-lineage rare	0	0	11	11
virB8	Rare	Multi-lineage rare	0	0	11	11
group_2718	Rare	Multi-lineage rare	0	0	11	11
group_9196	Rare	Multi-lineage rare	0	0	11	11
group_13515	Rare	Multi-lineage rare	0	0	11	11
group_4398	Rare	Multi-lineage rare	0	0	11	11
traD_2	Rare	Multi-lineage rare	0	0	11	11
group_6287	Rare	Multi-lineage rare	0	0	11	11
group_13508	Rare	Multi-lineage rare	0	0	11	11
group_1280	Rare	Multi-lineage rare	0	0	11	11
group_7712	Rare	Multi-lineage rare	0	0	11	11
group_2731	Rare	Multi-lineage rare	0	0	11	11
group_2732	Rare	Multi-lineage rare	0	0	11	11
group_2691	Rare	Multi-lineage rare	0	0	11	11
group_4384_1	Rare	Multi-lineage rare	0	0	11	11
group_7737	Rare	Multi-lineage rare	0	0	11	11
group_6302	Rare	Multi-lineage rare	0	0	11	11
group_9224	Rare	Multi-lineage rare	0	0	11	11
group_4965	Rare	Multi-lineage rare	0	0	11	11
group_12593	Varied	Intermediate and rare	0	1	10	11
group_2714	Rare	Multi-lineage rare	0	0	11	11
group_4532	Rare	Multi-lineage rare	0	0	11	11
group_7901	Rare	Multi-lineage rare	0	0	11	11
group_2364	Rare	Multi-lineage rare	0	0	11	11
group_6594	Rare	Multi-lineage rare	0	0	11	11
group_3874	Varied	Intermediate and rare	0	1	10	11
group_865	Varied	Intermediate and rare	0	1	11	12
mbeA	Varied	Intermediate and rare	0	8	21	29
imm_1	Varied	Intermediate and rare	0	1	11	12
traA_2	Varied	Intermediate and rare	0	1	23	24
group_1833	Varied	Intermediate and rare	0	1	13	14
ymoA	Rare	Multi-lineage rare	0	0	10	10
group_3245_1	Rare	Multi-lineage rare	0	0	23	23
group_1473_1	Rare	Multi-lineage rare	0	0	14	14
group_9148	Rare	Multi-lineage rare	0	0	14	14
group_2299	Rare	Multi-lineage rare	0	0	15	15
group_3852	Rare	Multi-lineage rare	0	0	14	14
group_9939	Rare	Multi-lineage rare	0	0	15	15
group_2362	Rare	Multi-lineage rare	0	0	15	15
group_9941	Rare	Multi-lineage rare	0	0	15	15
group_3893	Rare	Multi-lineage rare	0	0	13	13
group_4554	Rare	Multi-lineage rare	0	0	15	15
group_5885	Rare	Multi-lineage rare	0	0	10	10
group_2143	Rare	Multi-lineage rare	0	0	15	15
group_2345	Rare	Multi-lineage rare	0	0	15	15
group_6593	Varied	Intermediate and rare	0	1	14	15
group_1559	Varied	Intermediate and rare	0	1	13	14
group_4684	Rare	Multi-lineage rare	0	0	10	10
group_2146	Rare	Multi-lineage rare	0	0	15	15
group_1582	Rare	Multi-lineage rare	0	0	13	13
pinR	Varied	Intermediate and rare	0	3	9	12
group_4075	Rare	Multi-lineage rare	0	0	10	10
group_7093	Rare	Multi-lineage rare	0	0	10	10
group_3025	Rare	Multi-lineage rare	0	0	10	10
ifcA	Rare	Multi-lineage rare	0	0	10	10
group_2841	Rare	Multi-lineage rare	0	0	10	10
group_6963_1	Rare	Multi-lineage rare	0	0	10	10
group_1723	Varied	Intermediate and rare	0	2	32	34
group_3977	Rare	Multi-lineage rare	0	0	10	10
group_2931	Rare	Multi-lineage rare	0	0	10	10
group_5205	Rare	Multi-lineage rare	0	0	10	10
group_12865	Rare	Multi-lineage rare	0	0	10	10
group_3994	Rare	Multi-lineage rare	0	0	17	17
group_7283	Varied	Intermediate and rare	0	1	9	10
group_4140	Rare	Multi-lineage rare	0	0	10	10
group_3542	Rare	Multi-lineage rare	0	0	16	16
group_3586	Varied	Intermediate and rare	0	1	9	10
group_5664	Rare	Multi-lineage rare	0	0	19	19
group_10720	Varied	Intermediate and rare	0	1	22	23
group_3061	Varied	Intermediate and rare	0	1	12	13
group_6207	Rare	Multi-lineage rare	0	0	10	10
group_10126	Rare	Multi-lineage rare	0	0	10	10
group_7864	Rare	Multi-lineage rare	0	0	10	10
group_9613	Rare	Multi-lineage rare	0	0	10	10
group_3216	Rare	Multi-lineage rare	0	0	10	10
group_2003	Varied	Intermediate and rare	0	1	9	10
group_3939	Rare	Multi-lineage rare	0	0	9	9
group_12553	Varied	Intermediate and rare	0	1	9	10
group_7821	Rare	Multi-lineage rare	0	0	11	11
group_2603	Rare	Multi-lineage rare	0	0	11	11
virB9_2	Rare	Multi-lineage rare	0	0	10	10
group_4402	Rare	Multi-lineage rare	0	0	10	10
group_4397	Rare	Multi-lineage rare	0	0	10	10
group_9189_1	Rare	Multi-lineage rare	0	0	10	10
group_13499	Rare	Multi-lineage rare	0	0	10	10
group_3736	Varied	Intermediate and rare	0	4	10	14
group_7462	Rare	Multi-lineage rare	0	0	10	10
group_1948	Rare	Multi-lineage rare	0	0	13	13
group_9446	Rare	Multi-lineage rare	0	0	10	10
group_7200_1	Rare	Multi-lineage rare	0	0	10	10
group_6164	Rare	Multi-lineage rare	0	0	11	11
group_4075_1	Varied	Intermediate and rare	0	1	9	10
group_7254	Rare	Multi-lineage rare	0	0	10	10
group_5386	Rare	Multi-lineage rare	0	0	10	10
group_6183_1	Rare	Multi-lineage rare	0	0	10	10
group_3028	Rare	Multi-lineage rare	0	0	10	10
group_1831	Rare	Multi-lineage rare	0	0	10	10
group_6408	Rare	Multi-lineage rare	0	0	10	10
group_4048	Rare	Multi-lineage rare	0	0	9	9
group_9220	Rare	Multi-lineage rare	0	0	10	10
group_7258	Varied	Intermediate and rare	0	1	10	11
group_3763	Varied	Intermediate and rare	0	1	9	10
group_9238	Rare	Multi-lineage rare	0	0	10	10
group_4695	Rare	Multi-lineage rare	0	0	10	10
blc_1	Rare	Multi-lineage rare	0	0	9	9
group_2472	Rare	Multi-lineage rare	0	0	9	9
group_2739	Varied	Intermediate and rare	0	1	21	22
group_9193	Varied	Intermediate and rare	0	2	23	25
group_5067	Rare	Multi-lineage rare	0	0	21	21
group_4090	Rare	Multi-lineage rare	0	0	20	20
group_3851	Rare	Multi-lineage rare	0	0	14	14
group_2360	Rare	Multi-lineage rare	0	0	13	13
rdgC_2	Rare	Multi-lineage rare	0	0	12	12
group_2399	Rare	Multi-lineage rare	0	0	14	14
group_8301	Rare	Multi-lineage rare	0	0	14	14
group_9145	Varied	Intermediate and rare	0	1	13	14
group_4636	Rare	Multi-lineage rare	0	0	15	15
pphA_3	Rare	Multi-lineage rare	0	0	13	13
group_1586	Rare	Multi-lineage rare	0	0	15	15
group_1722	Rare	Multi-lineage rare	0	0	14	14
group_3960	Rare	Multi-lineage rare	0	0	14	14
group_2180	Rare	Multi-lineage rare	0	0	13	13
group_8315	Varied	Intermediate and rare	0	1	13	14
group_10856	Rare	Multi-lineage rare	0	0	9	9
group_3617	Varied	Intermediate and rare	0	1	19	20
group_6381	Rare	Multi-lineage rare	0	0	9	9
group_5119	Rare	Multi-lineage rare	0	0	9	9
group_3408	Varied	Intermediate and rare	0	3	22	25
group_3169	Varied	Intermediate and rare	0	2	21	23
group_6471	Rare	Multi-lineage rare	0	0	9	9
group_3293	Rare	Multi-lineage rare	0	0	9	9
group_6054_1	Rare	Multi-lineage rare	0	0	9	9
group_4250	Rare	Multi-lineage rare	0	0	9	9
parM_2	Varied	Intermediate and rare	0	2	31	33
group_2759	Rare	Multi-lineage rare	0	0	9	9
group_3842	Rare	Multi-lineage rare	0	0	19	19
group_5067_1	Rare	Multi-lineage rare	0	0	9	9
group_10524	Rare	Multi-lineage rare	0	0	14	14
group_8161	Rare	Multi-lineage rare	0	0	9	9
soj	Rare	Multi-lineage rare	0	0	9	9
group_7389	Rare	Multi-lineage rare	0	0	9	9
group_11709	Rare	Multi-lineage rare	0	0	9	9
group_7391	Rare	Multi-lineage rare	0	0	9	9
group_4660_1	Rare	Multi-lineage rare	0	0	9	9
group_12478	Rare	Multi-lineage rare	0	0	9	9
group_2401_1	Rare	Multi-lineage rare	0	0	9	9
group_11704	Rare	Multi-lineage rare	0	0	9	9
group_11758	Rare	Multi-lineage rare	0	0	9	9
group_8151	Rare	Multi-lineage rare	0	0	9	9
group_5819	Rare	Multi-lineage rare	0	0	9	9
group_12471	Rare	Multi-lineage rare	0	0	9	9
group_5821	Rare	Multi-lineage rare	0	0	9	9
topB_3	Rare	Multi-lineage rare	0	0	9	9
group_11693	Rare	Multi-lineage rare	0	0	9	9
group_12464	Rare	Multi-lineage rare	0	0	9	9
group_8140	Rare	Multi-lineage rare	0	0	9	9
group_5829	Rare	Multi-lineage rare	0	0	9	9
group_11689	Rare	Multi-lineage rare	0	0	9	9
group_12460	Rare	Multi-lineage rare	0	0	9	9
group_8136	Rare	Multi-lineage rare	0	0	9	9
group_12458	Rare	Multi-lineage rare	0	0	9	9
group_12457	Rare	Multi-lineage rare	0	0	9	9
group_4684_1	Rare	Multi-lineage rare	0	0	9	9
group_12455	Rare	Multi-lineage rare	0	0	9	9
group_8131	Rare	Multi-lineage rare	0	0	9	9
group_10350	Rare	Multi-lineage rare	0	0	9	9
group_12452	Rare	Multi-lineage rare	0	0	9	9
group_11679	Rare	Multi-lineage rare	0	0	9	9
group_2428	Rare	Multi-lineage rare	0	0	9	9
group_5805	Rare	Multi-lineage rare	0	0	9	9
group_5741	Rare	Multi-lineage rare	0	0	9	9
tus_2	Rare	Multi-lineage rare	0	0	9	9
group_5743	Rare	Multi-lineage rare	0	0	9	9
group_7496	Rare	Multi-lineage rare	0	0	9	9
group_12376	Rare	Multi-lineage rare	0	0	9	9
group_11828	Rare	Multi-lineage rare	0	0	9	9
group_4605	Rare	Multi-lineage rare	0	0	9	9
group_2519	Rare	Multi-lineage rare	0	0	9	9
group_8059	Rare	Multi-lineage rare	0	0	9	9
group_2521	Rare	Multi-lineage rare	0	0	9	9
group_7505	Rare	Multi-lineage rare	0	0	9	9
group_7506	Rare	Multi-lineage rare	0	0	9	9
group_7507	Rare	Multi-lineage rare	0	0	9	9
group_7508	Rare	Multi-lineage rare	0	0	9	9
group_11818	Rare	Multi-lineage rare	0	0	9	9
group_11817	Rare	Multi-lineage rare	0	0	9	9
group_11816	Rare	Multi-lineage rare	0	0	9	9
group_4619	Rare	Multi-lineage rare	0	0	9	9
group_11758_1	Rare	Multi-lineage rare	0	0	9	9
group_11812	Rare	Multi-lineage rare	0	0	9	9
group_7516	Rare	Multi-lineage rare	0	0	9	9
group_8044	Rare	Multi-lineage rare	0	0	9	9
group_2536	Rare	Multi-lineage rare	0	0	9	9
group_10443	Rare	Multi-lineage rare	0	0	9	9
group_5765	Rare	Multi-lineage rare	0	0	9	9
group_5766	Rare	Multi-lineage rare	0	0	9	9
group_2540	Rare	Multi-lineage rare	0	0	9	9
group_7524	Rare	Multi-lineage rare	0	0	9	9
group_10449	Rare	Multi-lineage rare	0	0	9	9
group_4632	Rare	Multi-lineage rare	0	0	9	9
hupB_2	Rare	Multi-lineage rare	0	0	9	9
group_10456_1	Rare	Multi-lineage rare	0	0	9	9
group_12340	Rare	Multi-lineage rare	0	0	9	9
higB2	Rare	Multi-lineage rare	0	0	9	9
group_10459	Rare	Multi-lineage rare	0	0	9	9
group_4642	Rare	Multi-lineage rare	0	0	9	9
group_7537	Rare	Multi-lineage rare	0	0	9	9
group_7538	Rare	Multi-lineage rare	0	0	9	9
group_8022	Rare	Multi-lineage rare	0	0	9	9
group_12333	Rare	Multi-lineage rare	0	0	9	9
group_8020	Rare	Multi-lineage rare	0	0	9	9
group_3842_1	Rare	Multi-lineage rare	0	0	9	9
group_5059	Rare	Multi-lineage rare	0	0	9	9
group_3485	Rare	Multi-lineage rare	0	0	9	9
group_7968	Rare	Multi-lineage rare	0	0	18	18
group_5647	Rare	Multi-lineage rare	0	0	9	9
group_3066	Rare	Multi-lineage rare	0	0	11	11
group_7420	Varied	Intermediate and rare	0	1	10	11
group_3360	Rare	Multi-lineage rare	0	0	9	9
group_3008	Varied	Intermediate and rare	0	1	11	12
group_8897	Varied	Intermediate and rare	0	1	8	9
group_5945	Rare	Multi-lineage rare	0	0	9	9
group_8963	Rare	Multi-lineage rare	0	0	11	11
group_3662_1	Varied	Intermediate and rare	0	1	11	12
group_2936	Varied	Intermediate and rare	0	1	9	10
group_6193	Rare	Multi-lineage rare	0	0	9	9
group_3362	Rare	Multi-lineage rare	0	0	12	12
group_7930	Varied	Intermediate and rare	0	1	8	9
group_7189	Rare	Multi-lineage rare	0	0	12	12
group_3656	Rare	Multi-lineage rare	0	0	15	15
group_1942	Rare	Multi-lineage rare	0	0	14	14
group_2010	Rare	Multi-lineage rare	0	0	12	12
group_7093_1	Rare	Multi-lineage rare	0	0	9	9
group_2639_1	Rare	Multi-lineage rare	0	0	9	9
group_9882	Rare	Multi-lineage rare	0	0	9	9
group_4422	Rare	Multi-lineage rare	0	0	9	9
group_6267	Rare	Multi-lineage rare	0	0	9	9
group_10856_1	Rare	Multi-lineage rare	0	0	9	9
group_4389	Rare	Multi-lineage rare	0	0	9	9
group_3588_1	Rare	Multi-lineage rare	0	0	9	9
virB6	Rare	Multi-lineage rare	0	0	9	9
group_1445	Varied	Intermediate and rare	0	1	12	13
group_3066_1	Rare	Multi-lineage rare	0	0	12	12
group_3827	Rare	Multi-lineage rare	0	0	9	9
group_9229	Rare	Multi-lineage rare	0	0	9	9
group_8193	Varied	Intermediate and rare	0	1	8	9
group_3138	Varied	Intermediate and rare	0	1	8	9
group_9966	Varied	Intermediate and rare	0	1	8	9
group_5063	Rare	Multi-lineage rare	0	0	9	9
group_7931	Rare	Multi-lineage rare	0	0	9	9
group_9006	Varied	Intermediate and rare	0	1	8	9
group_6542	Rare	Multi-lineage rare	0	0	9	9
group_2358	Varied	Intermediate and rare	0	1	8	9
group_2749	Rare	Multi-lineage rare	0	0	9	9
group_8950	Rare	Multi-lineage rare	0	0	9	9
group_8949	Rare	Multi-lineage rare	0	0	9	9
virB9	Rare	Multi-lineage rare	0	0	9	9
group_6101	Rare	Multi-lineage rare	0	0	9	9
group_4066	Rare	Multi-lineage rare	0	0	9	9
group_5069	Rare	Multi-lineage rare	0	0	9	9
group_11645	Rare	Multi-lineage rare	0	0	9	9
group_3224	Rare	Multi-lineage rare	0	0	9	9
group_3223	Rare	Multi-lineage rare	0	0	9	9
group_6230	Rare	Multi-lineage rare	0	0	9	9
group_3253	Rare	Multi-lineage rare	0	0	9	9
group_5819_1	Rare	Multi-lineage rare	0	0	9	9
group_7004	Rare	Multi-lineage rare	0	0	9	9
group_6471_1	Rare	Multi-lineage rare	0	0	9	9
group_4768	Rare	Multi-lineage rare	0	0	9	9
group_5024	Rare	Multi-lineage rare	0	0	19	19
group_3836	Rare	Multi-lineage rare	0	0	9	9
group_4942	Rare	Multi-lineage rare	0	0	9	9
group_7191	Rare	Multi-lineage rare	0	0	9	9
group_4593	Rare	Multi-lineage rare	0	0	9	9
group_8731	Rare	Multi-lineage rare	0	0	9	9
group_1933	Rare	Multi-lineage rare	0	0	9	9
traI_2	Rare	Multi-lineage rare	0	0	9	9
group_1936	Rare	Multi-lineage rare	0	0	9	9
group_11472	Rare	Multi-lineage rare	0	0	9	9
group_11473	Rare	Multi-lineage rare	0	0	9	9
group_7200_2	Rare	Multi-lineage rare	0	0	9	9
group_7041	Rare	Multi-lineage rare	0	0	9	9
group_11476	Rare	Multi-lineage rare	0	0	9	9
group_9734	Rare	Multi-lineage rare	0	0	9	9
group_4581	Rare	Multi-lineage rare	0	0	9	9
group_9768	Rare	Multi-lineage rare	0	0	9	9
group_3957	Rare	Multi-lineage rare	0	0	9	9
repA_2	Rare	Multi-lineage rare	0	0	9	9
group_3464_1	Rare	Multi-lineage rare	0	0	9	9
group_7019	Rare	Multi-lineage rare	0	0	9	9
group_7020	Rare	Multi-lineage rare	0	0	9	9
group_3460	Rare	Multi-lineage rare	0	0	9	9
group_8654	Rare	Multi-lineage rare	0	0	9	9
group_11525	Rare	Multi-lineage rare	0	0	9	9
group_3944	Rare	Multi-lineage rare	0	0	9	9
group_7027	Rare	Multi-lineage rare	0	0	9	9
group_7267	Rare	Multi-lineage rare	0	0	9	9
group_9748	Rare	Multi-lineage rare	0	0	9	9
group_10812	Rare	Multi-lineage rare	0	0	9	9
group_4455	Rare	Multi-lineage rare	0	0	9	9
group_8844	Rare	Multi-lineage rare	0	0	9	9
group_2018	Rare	Multi-lineage rare	0	0	9	9
group_4060	Rare	Multi-lineage rare	0	0	9	9
group_3880	Rare	Multi-lineage rare	0	0	9	9
group_6616	Rare	Multi-lineage rare	0	0	9	9
group_7668	Rare	Multi-lineage rare	0	0	9	9
group_8733	Rare	Multi-lineage rare	0	0	9	9
group_8734	Rare	Multi-lineage rare	0	0	9	9
group_5683	Rare	Multi-lineage rare	0	0	9	9
group_2263	Rare	Multi-lineage rare	0	0	8	8
group_2575	Rare	Multi-lineage rare	0	0	9	9
group_8917	Rare	Multi-lineage rare	0	0	8	8
group_8042	Varied	Intermediate and rare	0	2	14	16
group_1242_1	Varied	Intermediate and rare	0	2	13	15
group_7592	Rare	Multi-lineage rare	0	0	15	15
group_3519	Varied	Intermediate and rare	0	1	23	24
group_3252	Rare	Multi-lineage rare	0	0	8	8
group_8172	Varied	Intermediate and rare	0	1	23	24
group_8193_1	Varied	Intermediate and rare	0	1	23	24
group_3273	Rare	Multi-lineage rare	0	0	14	14
group_2381	Rare	Multi-lineage rare	0	0	8	8
group_2143_1	Varied	Intermediate and rare	0	2	20	22
group_7267_1	Rare	Multi-lineage rare	0	0	8	8
group_3010	Varied	Intermediate and rare	0	2	23	25
group_3308	Varied	Intermediate and rare	0	2	22	24
group_3385	Varied	Intermediate and rare	0	1	7	8
group_609	Rare	Multi-lineage rare	0	0	22	22
group_2048	Rare	Multi-lineage rare	0	0	21	21
group_4405	Rare	Multi-lineage rare	0	0	27	27
group_2666	Rare	Multi-lineage rare	0	0	20	20
group_6594_1	Varied	Intermediate and rare	0	1	12	13
group_1526	Rare	Multi-lineage rare	0	0	13	13
group_9933	Rare	Multi-lineage rare	0	0	11	11
group_4531	Rare	Multi-lineage rare	0	0	15	15
group_2023	Rare	Multi-lineage rare	0	0	15	15
group_9963	Rare	Multi-lineage rare	0	0	13	13
group_2889	Rare	Multi-lineage rare	0	0	13	13
repE	Rare	Multi-lineage rare	0	0	14	14
group_6551	Rare	Multi-lineage rare	0	0	12	12
dut_2	Varied	Intermediate and rare	0	1	14	15
ymoA_1	Varied	Intermediate and rare	0	1	16	17
group_2666_1	Rare	Multi-lineage rare	0	0	11	11
group_6941	Rare	Multi-lineage rare	0	0	8	8
group_5386_1	Rare	Multi-lineage rare	0	0	8	8
group_3216_1	Rare	Multi-lineage rare	0	0	8	8
group_10005	Rare	Multi-lineage rare	0	0	8	8
group_10030	Rare	Multi-lineage rare	0	0	8	8
group_6193_1	Rare	Multi-lineage rare	0	0	8	8
catM_2	Rare	Multi-lineage rare	0	0	8	8
rdgC_2_1	Rare	Multi-lineage rare	0	0	8	8
group_1862	Varied	Core, intermediate and rare	1	3	13	17
group_6390	Rare	Multi-lineage rare	0	0	8	8
group_3664	Rare	Multi-lineage rare	0	0	14	14
group_12651	Rare	Multi-lineage rare	0	0	8	8
group_4402_1	Rare	Multi-lineage rare	0	0	8	8
group_4242	Rare	Multi-lineage rare	0	0	11	11
group_3656_1	Rare	Multi-lineage rare	0	0	8	8
group_2170	Varied	Intermediate and rare	0	1	11	12
dsbC_1	Rare	Multi-lineage rare	0	0	8	8
traC_3	Rare	Multi-lineage rare	0	0	8	8
group_7427	Rare	Multi-lineage rare	0	0	8	8
group_4695_1	Rare	Multi-lineage rare	0	0	8	8
group_8121	Rare	Multi-lineage rare	0	0	8	8
pdeG_2	Rare	Multi-lineage rare	0	0	8	8
group_4698	Rare	Multi-lineage rare	0	0	8	8
group_12441	Rare	Multi-lineage rare	0	0	8	8
group_8117	Rare	Multi-lineage rare	0	0	8	8
group_10337	Rare	Multi-lineage rare	0	0	8	8
group_2446	Rare	Multi-lineage rare	0	0	8	8
group_7436_1	Rare	Multi-lineage rare	0	0	8	8
cobS_1	Rare	Multi-lineage rare	0	0	8	8
group_7438_1	Rare	Multi-lineage rare	0	0	8	8
group_11717	Rare	Multi-lineage rare	0	0	8	8
group_11661	Rare	Multi-lineage rare	0	0	8	8
group_4708	Rare	Multi-lineage rare	0	0	8	8
group_11714	Rare	Multi-lineage rare	0	0	8	8
group_12419	Rare	Multi-lineage rare	0	0	8	8
group_7444	Rare	Multi-lineage rare	0	0	8	8
group_11711	Rare	Multi-lineage rare	0	0	8	8
group_2459	Rare	Multi-lineage rare	0	0	8	8
group_11709_1	Rare	Multi-lineage rare	0	0	8	8
ycbX_2	Rare	Multi-lineage rare	0	0	8	8
group_7449	Rare	Multi-lineage rare	0	0	8	8
group_2463	Rare	Multi-lineage rare	0	0	8	8
group_12411	Rare	Multi-lineage rare	0	0	8	8
group_8098	Rare	Multi-lineage rare	0	0	8	8
group_12409	Rare	Multi-lineage rare	0	0	8	8
group_11647	Rare	Multi-lineage rare	0	0	8	8
group_4722	Rare	Multi-lineage rare	0	0	8	8
yfbR_1	Rare	Multi-lineage rare	0	0	8	8
group_11693_1	Rare	Multi-lineage rare	0	0	8	8
group_7464	Rare	Multi-lineage rare	0	0	8	8
group_11636	Rare	Multi-lineage rare	0	0	8	8
group_7466	Rare	Multi-lineage rare	0	0	8	8
group_11689_1	Rare	Multi-lineage rare	0	0	8	8
group_7468	Rare	Multi-lineage rare	0	0	8	8
group_11632	Rare	Multi-lineage rare	0	0	8	8
group_8080	Rare	Multi-lineage rare	0	0	8	8
group_12390	Rare	Multi-lineage rare	0	0	8	8
group_5734	Rare	Multi-lineage rare	0	0	8	8
group_12385	Rare	Multi-lineage rare	0	0	8	8
group_11838	Rare	Multi-lineage rare	0	0	8	8
group_10414	Rare	Multi-lineage rare	0	0	8	8
group_12382	Rare	Multi-lineage rare	0	0	8	8
group_10416	Rare	Multi-lineage rare	0	0	8	8
group_10422	Rare	Multi-lineage rare	0	0	8	8
group_11823	Rare	Multi-lineage rare	0	0	8	8
group_11035	Varied	Intermediate and rare	0	3	9	12
group_5683_1	Varied	Intermediate and rare	0	3	21	24
group_3994_1	Varied	Intermediate and rare	0	3	21	24
group_7955	Rare	Multi-lineage rare	0	0	8	8
group_6733	Rare	Multi-lineage rare	0	0	8	8
group_4498	Rare	Multi-lineage rare	0	0	8	8
group_6290	Rare	Multi-lineage rare	0	0	8	8
group_6296	Rare	Multi-lineage rare	0	0	14	14
group_3613	Rare	Multi-lineage rare	0	0	9	9
group_6538	Rare	Multi-lineage rare	0	0	8	8
group_2193	Varied	Intermediate and rare	0	1	7	8
group_7087	Varied	Intermediate and rare	0	1	7	8
group_614	Rare	Multi-lineage rare	0	0	8	8
group_7138	Varied	Intermediate and rare	0	1	12	13
group_3664_1	Varied	Intermediate and rare	0	1	7	8
group_9810	Varied	Intermediate and rare	0	1	7	8
group_3499	Rare	Multi-lineage rare	0	0	8	8
group_7403	Varied	Intermediate and rare	0	1	7	8
group_1641	Varied	Intermediate and rare	0	2	10	12
group_2686	Rare	Multi-lineage rare	0	0	8	8
group_7824	Varied	Core and rare	1	0	10	11
group_6645	Rare	Multi-lineage rare	0	0	8	8
group_3019	Rare	Multi-lineage rare	0	0	15	15
group_8917_1	Rare	Multi-lineage rare	0	0	14	14
group_1799	Rare	Multi-lineage rare	0	0	15	15
group_3025_1	Rare	Multi-lineage rare	0	0	14	14
group_3664_2	Rare	Multi-lineage rare	0	0	14	14
group_10256	Rare	Multi-lineage rare	0	0	14	14
group_4542	Rare	Multi-lineage rare	0	0	12	12
group_2622	Varied	Core, intermediate and rare	2	3	15	20
group_4223_1	Rare	Multi-lineage rare	0	0	12	12
group_6055_1	Rare	Multi-lineage rare	0	0	8	8
group_3253_1	Rare	Multi-lineage rare	0	0	8	8
group_3252_1	Rare	Multi-lineage rare	0	0	8	8
group_1994_1	Varied	Intermediate and rare	0	2	9	11
group_3461	Varied	Intermediate and rare	0	1	11	12
group_3404	Varied	Intermediate and rare	0	2	10	12
group_2011	Rare	Multi-lineage rare	0	0	10	10
group_2007	Rare	Multi-lineage rare	0	0	8	8
group_4419_1	Rare	Multi-lineage rare	0	0	8	8
group_8249	Rare	Multi-lineage rare	0	0	8	8
group_9222	Rare	Multi-lineage rare	0	0	8	8
group_3542_1	Rare	Multi-lineage rare	0	0	8	8
higA_3	Rare	Multi-lineage rare	0	0	8	8
virB	Rare	Multi-lineage rare	0	0	9	9
group_6359	Rare	Multi-lineage rare	0	0	9	9
group_4734_1	Rare	Multi-lineage rare	0	0	8	8
korB	Rare	Multi-lineage rare	0	0	15	15
group_4452	Varied	Intermediate and rare	0	1	14	15
hin_3	Varied	Intermediate and rare	0	1	14	15
group_2459_1	Rare	Multi-lineage rare	0	0	8	8
group_9334	Rare	Multi-lineage rare	0	0	8	8
group_8038	Rare	Multi-lineage rare	0	0	8	8
relE_1	Rare	Multi-lineage rare	0	0	8	8
group_3435	Rare	Multi-lineage rare	0	0	8	8
group_5802	Rare	Multi-lineage rare	0	0	8	8
group_9056	Varied	Intermediate and rare	0	1	7	8
group_2755_1	Rare	Multi-lineage rare	0	0	8	8
group_7978	Rare	Multi-lineage rare	0	0	8	8
group_3642	Rare	Multi-lineage rare	0	0	8	8
group_4221	Rare	Multi-lineage rare	0	0	8	8
group_8948	Rare	Multi-lineage rare	0	0	8	8
group_6886	Rare	Multi-lineage rare	0	0	8	8
group_2757	Rare	Multi-lineage rare	0	0	8	8
group_4069	Rare	Multi-lineage rare	0	0	8	8
group_2759_1	Rare	Multi-lineage rare	0	0	8	8
group_6720	Varied	Core, intermediate and rare	1	3	10	14
group_5452	Rare	Multi-lineage rare	0	0	8	8
group_6171	Rare	Multi-lineage rare	0	0	8	8
group_4455_1	Rare	Multi-lineage rare	0	0	18	18
group_1846	Rare	Multi-lineage rare	0	0	8	8
group_4970	Rare	Multi-lineage rare	0	0	16	16
group_2459_2	Rare	Multi-lineage rare	0	0	8	8
group_5638	Rare	Multi-lineage rare	0	0	8	8
group_5957	Rare	Multi-lineage rare	0	0	8	8
group_4698_1	Rare	Multi-lineage rare	0	0	13	13
group_3489	Rare	Multi-lineage rare	0	0	8	8
ydhC_1	Rare	Multi-lineage rare	0	0	8	8
group_7283_1	Rare	Multi-lineage rare	0	0	8	8
group_2960	Rare	Multi-lineage rare	0	0	8	8
group_5348	Rare	Multi-lineage rare	0	0	8	8
group_5012	Rare	Multi-lineage rare	0	0	8	8
group_5904	Rare	Multi-lineage rare	0	0	8	8
group_4580	Rare	Multi-lineage rare	0	0	8	8
group_3990	Rare	Multi-lineage rare	0	0	8	8
ymoA_2	Rare	Multi-lineage rare	0	0	8	8
group_1948_1	Rare	Multi-lineage rare	0	0	8	8
group_7210	Rare	Multi-lineage rare	0	0	8	8
group_7053	Rare	Multi-lineage rare	0	0	8	8
group_1874	Rare	Multi-lineage rare	0	0	8	8
group_4570	Rare	Multi-lineage rare	0	0	8	8
group_4569	Rare	Multi-lineage rare	0	0	8	8
group_8708	Rare	Multi-lineage rare	0	0	8	8
group_3504	Rare	Multi-lineage rare	0	0	8	8
group_3979	Rare	Multi-lineage rare	0	0	8	8
group_7220	Rare	Multi-lineage rare	0	0	8	8
stbB_2	Rare	Multi-lineage rare	0	0	8	8
parM_3	Rare	Multi-lineage rare	0	0	8	8
group_4562	Rare	Multi-lineage rare	0	0	8	8
group_7225	Rare	Multi-lineage rare	0	0	8	8
group_1886	Rare	Multi-lineage rare	0	0	8	8
group_1887	Rare	Multi-lineage rare	0	0	8	8
group_7068	Rare	Multi-lineage rare	0	0	8	8
group_11507	Rare	Multi-lineage rare	0	0	8	8
group_3956	Rare	Multi-lineage rare	0	0	8	8
group_1911	Rare	Multi-lineage rare	0	0	8	8
group_1560	Rare	Multi-lineage rare	0	0	8	8
group_4419_2	Rare	Multi-lineage rare	0	0	8	8
group_3240	Rare	Multi-lineage rare	0	0	8	8
group_5012_1	Rare	Multi-lineage rare	0	0	8	8
group_2171	Rare	Multi-lineage rare	0	0	8	8
group_6505	Rare	Multi-lineage rare	0	0	8	8
group_2622_1	Rare	Multi-lineage rare	0	0	5	5
group_7787	Rare	Multi-lineage rare	0	0	8	8
group_6896	Rare	Multi-lineage rare	0	0	8	8
group_10662	Rare	Multi-lineage rare	0	0	8	8
group_4283	Rare	Multi-lineage rare	0	0	8	8
group_4822	Rare	Multi-lineage rare	0	0	8	8
group_6485	Rare	Multi-lineage rare	0	0	7	7
group_2638	Rare	Multi-lineage rare	0	0	8	8
group_4185	Rare	Multi-lineage rare	0	0	8	8
group_10945	Rare	Multi-lineage rare	0	0	8	8
group_2639_2	Rare	Multi-lineage rare	0	0	8	8
repB_2	Rare	Multi-lineage rare	0	0	8	8
group_4562_1	Rare	Multi-lineage rare	0	0	8	8
group_2013	Rare	Multi-lineage rare	0	0	8	8
group_2007_1	Rare	Multi-lineage rare	0	0	8	8
group_8813	Rare	Multi-lineage rare	0	0	8	8
group_8731_1	Rare	Multi-lineage rare	0	0	8	8
group_2300	Varied	Core, intermediate and rare	2	13	13	28
group_6837	Varied	Intermediate and rare	0	2	14	16
group_1862_1	Varied	Intermediate and rare	0	1	14	15
group_768	Rare	Multi-lineage rare	0	0	7	7
group_2110	Rare	Multi-lineage rare	0	0	10	10
group_8098_1	Rare	Multi-lineage rare	0	0	7	7
group_6668	Varied	Intermediate and rare	0	2	13	15
group_5429	Rare	Multi-lineage rare	0	0	12	12
group_2536_1	Varied	Intermediate and rare	0	1	19	20
group_7290	Varied	Intermediate and rare	0	1	19	20
traI_1	Varied	Intermediate and rare	0	1	22	23
traD_1	Varied	Intermediate and rare	0	1	18	19
group_4034_1	Varied	Intermediate and rare	0	1	23	24
group_4033	Varied	Intermediate and rare	0	1	22	23
group_8174	Varied	Intermediate and rare	0	1	23	24
group_7189_1	Varied	Intermediate and rare	0	1	21	22
group_3506	Varied	Intermediate and rare	0	1	23	24
traC_1	Varied	Intermediate and rare	0	1	23	24
group_7198	Varied	Intermediate and rare	0	1	23	24
group_3382	Varied	Intermediate and rare	0	1	23	24
group_3385_1	Rare	Multi-lineage rare	0	0	13	13
traM_1	Rare	Multi-lineage rare	0	0	13	13
group_9748_1	Rare	Multi-lineage rare	0	0	9	9
group_5705	Rare	Multi-lineage rare	0	0	11	11
group_6300	Rare	Multi-lineage rare	0	0	6	6
group_10723	Rare	Multi-lineage rare	0	0	10	10
group_2686_1	Rare	Multi-lineage rare	0	0	17	17
topB_2	Rare	Multi-lineage rare	0	0	23	23
yhcR_1	Varied	Intermediate and rare	0	1	30	31
group_9826	Rare	Multi-lineage rare	0	0	19	19
group_9149	Rare	Multi-lineage rare	0	0	11	11
group_2362_1	Varied	Intermediate and rare	0	1	12	13
group_4665	Varied	Intermediate and rare	0	4	12	16
group_1531	Varied	Intermediate and rare	0	2	12	14
group_9137	Rare	Multi-lineage rare	0	0	13	13
group_11816_1	Rare	Multi-lineage rare	0	0	7	7
group_9117	Rare	Multi-lineage rare	0	0	12	12
group_3957_1	Rare	Multi-lineage rare	0	0	13	13
group_3893_1	Varied	Intermediate and rare	0	1	11	12
group_2347	Varied	Intermediate and rare	0	1	14	15
group_443	Varied	Intermediate and rare	0	1	11	12
group_2544	Varied	Intermediate and rare	0	1	6	7
hsdR	Varied	Intermediate and rare	0	1	6	7
group_3257_1	Varied	Intermediate and rare	0	1	14	15
group_4841	Rare	Multi-lineage rare	0	0	12	12
group_7741	Rare	Multi-lineage rare	0	0	10	10
group_7594	Rare	Multi-lineage rare	0	0	7	7
group_2374	Varied	Intermediate and rare	0	4	26	30
group_3025_2	Varied	Intermediate and rare	0	3	18	21
group_3122	Varied	Intermediate and rare	0	3	16	19
group_3555	Varied	Intermediate and rare	0	1	11	12
group_5026	Rare	Multi-lineage rare	0	0	7	7
group_3297	Rare	Multi-lineage rare	0	0	7	7
group_4291	Varied	Intermediate and rare	0	1	10	11
group_9482	Rare	Multi-lineage rare	0	0	7	7
group_8131_1	Rare	Multi-lineage rare	0	0	7	7
group_5748	Rare	Multi-lineage rare	0	0	17	17
group_4276	Varied	Intermediate and rare	0	2	14	16
group_2126	Rare	Multi-lineage rare	0	0	7	7
group_3055_1	Varied	Intermediate and rare	0	2	20	22
group_11272	Rare	Multi-lineage rare	0	0	7	7
flmC_2	Varied	Intermediate and rare	0	2	12	14
group_7081	Rare	Multi-lineage rare	0	0	7	7
group_8329	Rare	Multi-lineage rare	0	0	7	7
group_5961	Rare	Multi-lineage rare	0	0	7	7
group_3257_2	Rare	Multi-lineage rare	0	0	7	7
traS	Varied	Intermediate and rare	0	2	22	24
group_4398_1	Rare	Multi-lineage rare	0	0	11	11
group_6399	Rare	Multi-lineage rare	0	0	7	7
group_4261_1	Varied	Core and rare	2	0	14	16
group_8246	Rare	Multi-lineage rare	0	0	7	7
group_11752	Rare	Multi-lineage rare	0	0	7	7
group_4672	Rare	Multi-lineage rare	0	0	7	7
group_2411	Rare	Multi-lineage rare	0	0	7	7
group_11645_1	Rare	Multi-lineage rare	0	0	7	7
group_2470	Rare	Multi-lineage rare	0	0	7	7
group_12404	Rare	Multi-lineage rare	0	0	7	7
group_2472_1	Rare	Multi-lineage rare	0	0	7	7
group_11641	Rare	Multi-lineage rare	0	0	7	7
group_7461	Rare	Multi-lineage rare	0	0	7	7
group_4618	Rare	Multi-lineage rare	0	0	7	7
group_8038_1	Rare	Multi-lineage rare	0	0	7	7
group_12346	Rare	Multi-lineage rare	0	0	7	7
group_7528	Rare	Multi-lineage rare	0	0	7	7
group_7529	Rare	Multi-lineage rare	0	0	7	7
group_10454	Rare	Multi-lineage rare	0	0	7	7
group_3987	Rare	Multi-lineage rare	0	0	11	11
group_4343	Rare	Multi-lineage rare	0	0	7	7
group_5083	Rare	Multi-lineage rare	0	0	6	6
group_2808	Varied	Intermediate and rare	0	1	12	13
group_1837	Rare	Multi-lineage rare	0	0	15	15
group_5701	Rare	Multi-lineage rare	0	0	7	7
group_5957_1	Rare	Multi-lineage rare	0	0	7	7
tetA	Rare	Multi-lineage rare	0	0	7	7
tetR	Rare	Multi-lineage rare	0	0	7	7
group_4942_1	Varied	Intermediate and rare	0	4	7	11
group_3311_1	Rare	Multi-lineage rare	0	0	7	7
group_4707	Rare	Multi-lineage rare	0	0	7	7
group_6370	Rare	Multi-lineage rare	0	0	11	11
group_6837_1	Rare	Multi-lineage rare	0	0	7	7
group_6375	Rare	Multi-lineage rare	0	0	7	7
group_11156	Rare	Multi-lineage rare	0	0	8	8
group_3919	Rare	Multi-lineage rare	0	0	7	7
group_1079	Rare	Multi-lineage rare	0	0	8	8
group_8871	Varied	Intermediate and rare	0	1	8	9
group_6785	Rare	Multi-lineage rare	0	0	7	7
group_7528_1	Rare	Multi-lineage rare	0	0	7	7
group_1707	Rare	Multi-lineage rare	0	0	7	7
group_5933	Rare	Multi-lineage rare	0	0	7	7
group_5202	Rare	Multi-lineage rare	0	0	7	7
group_1192	Rare	Multi-lineage rare	0	0	7	7
group_4102	Varied	Intermediate and rare	0	1	8	9
group_4430	Rare	Multi-lineage rare	0	0	7	7
group_6490	Rare	Multi-lineage rare	0	0	7	7
group_6491	Rare	Multi-lineage rare	0	0	7	7
group_3664_3	Rare	Multi-lineage rare	0	0	7	7
group_3663	Rare	Multi-lineage rare	0	0	7	7
group_3662_2	Rare	Multi-lineage rare	0	0	7	7
group_6318	Rare	Multi-lineage rare	0	0	7	7
group_6317	Rare	Multi-lineage rare	0	0	7	7
group_9902	Rare	Multi-lineage rare	0	0	7	7
group_8933	Rare	Multi-lineage rare	0	0	7	7
group_5766_1	Rare	Multi-lineage rare	0	0	7	7
group_2009	Rare	Multi-lineage rare	0	0	7	7
group_2171_1	Varied	Intermediate and rare	0	1	10	11
group_2957	Varied	Intermediate and rare	0	4	10	14
group_7967	Rare	Multi-lineage rare	0	0	7	7
group_8918	Rare	Multi-lineage rare	0	0	14	14
group_2283	Rare	Multi-lineage rare	0	0	13	13
group_8902	Rare	Multi-lineage rare	0	0	12	12
group_11874	Rare	Multi-lineage rare	0	0	10	10
group_13588	Rare	Multi-lineage rare	0	0	7	7
group_4494_1	Rare	Multi-lineage rare	0	0	10	10
group_5230	Rare	Multi-lineage rare	0	0	7	7
group_8011	Rare	Multi-lineage rare	0	0	7	7
group_4470	Rare	Multi-lineage rare	0	0	7	7
group_5892_1	Varied	Intermediate and rare	0	1	6	7
group_12022	Rare	Multi-lineage rare	0	0	7	7
group_7903	Rare	Multi-lineage rare	0	0	9	9
group_9324	Rare	Multi-lineage rare	0	0	7	7
group_3795	Rare	Multi-lineage rare	0	0	7	7
group_3794	Rare	Multi-lineage rare	0	0	7	7
group_2017	Varied	Intermediate and rare	0	2	12	14
group_4158	Varied	Intermediate and rare	0	2	5	7
group_8764	Rare	Multi-lineage rare	0	0	7	7
group_1306	Rare	Multi-lineage rare	0	0	7	7
group_13532	Rare	Multi-lineage rare	0	0	7	7
group_5492	Rare	Multi-lineage rare	0	0	7	7
group_6552_1	Rare	Multi-lineage rare	0	0	7	7
group_4435_1	Rare	Multi-lineage rare	0	0	7	7
group_7112	Rare	Multi-lineage rare	0	0	6	6
group_2733	Rare	Multi-lineage rare	0	0	7	7
group_3842_2	Rare	Multi-lineage rare	0	0	7	7
group_2540_1	Rare	Multi-lineage rare	0	0	7	7
group_4097	Rare	Multi-lineage rare	0	0	7	7
group_6054_2	Rare	Multi-lineage rare	0	0	15	15
group_11358	Rare	Multi-lineage rare	0	0	9	9
group_6068	Rare	Multi-lineage rare	0	0	15	15
traL	Rare	Multi-lineage rare	0	0	15	15
traM_1_1_1	Rare	Multi-lineage rare	0	0	15	15
group_5444	Rare	Multi-lineage rare	0	0	14	14
group_4747	Rare	Multi-lineage rare	0	0	15	15
group_4140_1	Rare	Multi-lineage rare	0	0	15	15
trfB	Rare	Multi-lineage rare	0	0	15	15
group_6685	Rare	Multi-lineage rare	0	0	12	12
group_8010	Rare	Multi-lineage rare	0	0	13	13
group_9661	Rare	Multi-lineage rare	0	0	12	12
group_4221_1	Rare	Multi-lineage rare	0	0	15	15
klcB	Rare	Multi-lineage rare	0	0	15	15
group_5245	Rare	Multi-lineage rare	0	0	14	14
group_4508	Rare	Multi-lineage rare	0	0	10	10
group_7434	Rare	Multi-lineage rare	0	0	7	7
group_10147	Rare	Multi-lineage rare	0	0	7	7
group_4402_2	Rare	Multi-lineage rare	0	0	7	7
group_4003	Rare	Multi-lineage rare	0	0	7	7
group_5683_2	Rare	Multi-lineage rare	0	0	7	7
group_3893_2	Varied	Intermediate and rare	0	1	6	7
group_6975	Varied	Intermediate and rare	0	1	13	14
group_7929	Rare	Multi-lineage rare	0	0	6	6
group_5452_1	Rare	Multi-lineage rare	0	0	6	6
group_6999	Rare	Multi-lineage rare	0	0	7	7
group_9057	Varied	Intermediate and rare	0	1	6	7
group_2286	Varied	Intermediate and rare	0	1	6	7
group_3656_2	Rare	Multi-lineage rare	0	0	7	7
group_4328	Rare	Multi-lineage rare	0	0	7	7
erm	Rare	Multi-lineage rare	0	0	7	7
group_9208_1	Varied	Intermediate and rare	0	1	6	7
group_11011	Varied	Intermediate and rare	0	1	6	7
group_7567	Rare	Multi-lineage rare	0	0	7	7
group_8709	Rare	Multi-lineage rare	0	0	7	7
group_6791	Rare	Multi-lineage rare	0	0	7	7
group_6370_1	Rare	Multi-lineage rare	0	0	7	7
group_5664_1	Rare	Multi-lineage rare	0	0	7	7
group_5202_1	Rare	Multi-lineage rare	0	0	7	7
aplIM	Rare	Multi-lineage rare	0	0	7	7
group_6455	Rare	Multi-lineage rare	0	0	7	7
pspF_2	Rare	Multi-lineage rare	0	0	7	7
group_7290_1	Rare	Multi-lineage rare	0	0	7	7
group_4041	Varied	Intermediate and rare	0	1	6	7
group_9486	Varied	Intermediate and rare	0	1	11	12
group_3779_1	Rare	Multi-lineage rare	0	0	7	7
group_5311	Rare	Multi-lineage rare	0	0	9	9
group_5547	Rare	Multi-lineage rare	0	0	7	7
group_5067_2	Varied	Intermediate and rare	0	2	8	10
prtR	Varied	Intermediate and rare	0	2	8	10
group_6338	Varied	Intermediate and rare	0	2	8	10
group_5608	Rare	Multi-lineage rare	0	0	7	7
group_4626	Rare	Multi-lineage rare	0	0	7	7
group_5716	Rare	Multi-lineage rare	0	0	7	7
group_5290	Rare	Multi-lineage rare	0	0	7	7
group_4837	Rare	Multi-lineage rare	0	0	7	7
group_10445	Rare	Multi-lineage rare	0	0	7	7
group_6780	Rare	Multi-lineage rare	0	0	11	11
group_4430_1	Rare	Multi-lineage rare	0	0	7	7
group_4400	Rare	Multi-lineage rare	0	0	7	7
group_7857	Rare	Multi-lineage rare	0	0	7	7
group_3592_1	Rare	Multi-lineage rare	0	0	7	7
group_6020	Rare	Multi-lineage rare	0	0	7	7
group_10078	Rare	Multi-lineage rare	0	0	8	8
group_5290_1	Rare	Multi-lineage rare	0	0	7	7
group_3435_1	Rare	Multi-lineage rare	0	0	7	7
group_1893	Rare	Multi-lineage rare	0	0	7	7
umuC_3	Rare	Multi-lineage rare	0	0	7	7
group_5579	Rare	Multi-lineage rare	0	0	7	7
group_8909	Rare	Multi-lineage rare	0	0	7	7
group_3664_4	Rare	Multi-lineage rare	0	0	7	7
group_4252	Rare	Multi-lineage rare	0	0	7	7
group_4470_1	Rare	Multi-lineage rare	0	0	7	7
group_1178	Rare	Multi-lineage rare	0	0	7	7
group_3663_1	Rare	Multi-lineage rare	0	0	6	6
group_4033_1	Rare	Multi-lineage rare	0	0	7	7
group_7608	Rare	Multi-lineage rare	0	0	7	7
group_8020_1	Rare	Multi-lineage rare	0	0	7	7
group_1381	Rare	Multi-lineage rare	0	0	15	15
group_6465	Rare	Multi-lineage rare	0	0	7	7
group_5751	Rare	Multi-lineage rare	0	0	7	7
group_3733	Rare	Multi-lineage rare	0	0	7	7
group_1818	Varied	Intermediate and rare	0	1	10	11
group_10534	Rare	Multi-lineage rare	0	0	7	7
group_4156	Rare	Multi-lineage rare	0	0	7	7
group_4155	Rare	Multi-lineage rare	0	0	7	7
group_4140_2	Rare	Multi-lineage rare	0	0	7	7
repB_1	Rare	Multi-lineage rare	0	0	7	7
group_4286	Rare	Multi-lineage rare	0	0	7	7
group_3319	Rare	Multi-lineage rare	0	0	7	7
group_4256	Rare	Multi-lineage rare	0	0	7	7
group_4251	Rare	Multi-lineage rare	0	0	7	7
group_13270	Rare	Multi-lineage rare	0	0	7	7
group_6494	Rare	Multi-lineage rare	0	0	7	7
group_3385_2	Rare	Multi-lineage rare	0	0	7	7
group_3386	Rare	Multi-lineage rare	0	0	7	7
group_3846_1	Rare	Multi-lineage rare	0	0	7	7
group_4890	Rare	Multi-lineage rare	0	0	7	7
group_2235_1	Rare	Multi-lineage rare	0	0	7	7
group_7017	Rare	Multi-lineage rare	0	0	7	7
group_9761	Rare	Multi-lineage rare	0	0	7	7
group_9762	Rare	Multi-lineage rare	0	0	7	7
group_9769	Rare	Multi-lineage rare	0	0	7	7
group_1950	Rare	Multi-lineage rare	0	0	7	7
group_5045	Rare	Multi-lineage rare	0	0	7	7
group_4181	Rare	Multi-lineage rare	0	0	7	7
group_2863	Rare	Multi-lineage rare	0	0	7	7
group_1496	Rare	Multi-lineage rare	0	0	7	7
group_12575	Rare	Multi-lineage rare	0	0	6	6
group_6813_1	Rare	Multi-lineage rare	0	0	6	6
group_6335	Rare	Multi-lineage rare	0	0	7	7
group_7419	Rare	Multi-lineage rare	0	0	7	7
group_9117_1	Rare	Multi-lineage rare	0	0	7	7
group_11848	Rare	Multi-lineage rare	0	0	7	7
group_8174_1	Rare	Multi-lineage rare	0	0	7	7
group_3345	Rare	Multi-lineage rare	0	0	7	7
group_5284	Rare	Multi-lineage rare	0	0	7	7
group_9108	Rare	Multi-lineage rare	0	0	7	7
group_4148	Rare	Multi-lineage rare	0	0	7	7
group_9106	Rare	Multi-lineage rare	0	0	7	7
group_9105	Rare	Multi-lineage rare	0	0	7	7
group_3352	Rare	Multi-lineage rare	0	0	7	7
group_7403_1	Rare	Multi-lineage rare	0	0	7	7
group_8185	Rare	Multi-lineage rare	0	0	7	7
group_8186_1	Rare	Multi-lineage rare	0	0	7	7
group_4140_3	Rare	Multi-lineage rare	0	0	7	7
group_9098	Rare	Multi-lineage rare	0	0	7	7
group_5276	Rare	Multi-lineage rare	0	0	7	7
group_3362_1	Rare	Multi-lineage rare	0	0	7	7
group_7393	Rare	Multi-lineage rare	0	0	7	7
group_4175	Rare	Multi-lineage rare	0	0	7	7
group_6597	Rare	Multi-lineage rare	0	0	7	7
group_12090	Rare	Multi-lineage rare	0	0	7	7
group_1849	Rare	Multi-lineage rare	0	0	7	7
group_12100	Rare	Multi-lineage rare	0	0	7	7
group_8923	Rare	Multi-lineage rare	0	0	7	7
group_1691	Rare	Multi-lineage rare	0	0	7	7
group_1695	Rare	Multi-lineage rare	0	0	7	7
group_3378	Rare	Multi-lineage rare	0	0	7	7
group_1408	Rare	Multi-lineage rare	0	0	7	7
group_8901	Rare	Multi-lineage rare	0	0	6	6
group_2300_1	Varied	Intermediate and rare	0	1	5	6
hha_1	Rare	Multi-lineage rare	0	0	7	7
group_3862	Rare	Multi-lineage rare	0	0	7	7
group_3216_2	Rare	Multi-lineage rare	0	0	7	7
group_9569	Rare	Multi-lineage rare	0	0	6	6
group_890	Rare	Multi-lineage rare	0	0	6	6
group_2575_1	Rare	Multi-lineage rare	0	0	6	6
group_2186	Varied	Core, intermediate and rare	5	13	10	28
group_11375	Rare	Multi-lineage rare	0	0	6	6
group_6551_1	Varied	Intermediate and rare	0	1	28	29
group_1594	Varied	Intermediate and rare	0	1	28	29
group_2859_1	Varied	Intermediate and rare	0	5	26	31
group_2860	Varied	Intermediate and rare	0	5	29	34
group_2862	Varied	Intermediate and rare	0	5	29	34
group_2831	Varied	Intermediate and rare	0	5	28	33
group_2709	Varied	Intermediate and rare	0	7	26	33
group_2957_1	Varied	Intermediate and rare	0	1	22	23
group_7338	Varied	Intermediate and rare	0	1	22	23
traV_1	Varied	Intermediate and rare	0	1	19	20
traR_2	Varied	Intermediate and rare	0	1	22	23
group_8122	Rare	Multi-lineage rare	0	0	12	12
group_4196	Rare	Multi-lineage rare	0	0	12	12
group_4514	Rare	Multi-lineage rare	0	0	6	6
group_4058	Rare	Multi-lineage rare	0	0	6	6
group_6471_2	Varied	Intermediate and rare	0	1	14	15
group_5673	Rare	Multi-lineage rare	0	0	6	6
group_3874_1	Rare	Multi-lineage rare	0	0	23	23
group_7145	Rare	Multi-lineage rare	0	0	6	6
group_8988	Rare	Multi-lineage rare	0	0	11	11
group_2863_1	Varied	Intermediate and rare	0	1	23	24
group_5709	Rare	Multi-lineage rare	0	0	18	18
group_5713	Rare	Multi-lineage rare	0	0	16	16
group_815	Rare	Multi-lineage rare	0	0	25	25
group_1561	Rare	Multi-lineage rare	0	0	23	23
dnaB_3	Varied	Core, intermediate and rare	1	11	24	36
group_2638_1	Varied	Intermediate and rare	0	2	7	9
group_3926	Rare	Multi-lineage rare	0	0	11	11
group_2321	Varied	Intermediate and rare	0	1	7	8
group_2375	Rare	Multi-lineage rare	0	0	13	13
group_7107	Rare	Multi-lineage rare	0	0	6	6
group_6596	Varied	Intermediate and rare	0	1	5	6
group_10516	Varied	Intermediate and rare	0	1	5	6
group_2013_1	Rare	Multi-lineage rare	0	0	12	12
group_510	Varied	Intermediate and rare	0	1	22	23
group_4246	Rare	Multi-lineage rare	0	0	13	13
group_3020	Varied	Intermediate and rare	0	4	17	21
group_5734_1	Varied	Intermediate and rare	0	4	16	20
group_9756	Varied	Intermediate and rare	0	4	18	22
group_2764	Varied	Intermediate and rare	0	3	17	20
yggR_1	Varied	Intermediate and rare	0	3	13	16
group_3029	Varied	Intermediate and rare	0	4	18	22
group_2759_2	Varied	Core, intermediate and rare	1	3	17	21
group_1661	Rare	Multi-lineage rare	0	0	13	13
group_1496_1	Varied	Intermediate and rare	0	3	9	12
group_3979_1	Rare	Multi-lineage rare	0	0	10	10
group_2718_1	Rare	Multi-lineage rare	0	0	6	6
group_4384_2	Rare	Multi-lineage rare	0	0	6	6
group_6893	Varied	Intermediate and rare	0	3	11	14
group_7930_1	Rare	Multi-lineage rare	0	0	6	6
mbeA_1	Rare	Multi-lineage rare	0	0	6	6
group_1296_1	Rare	Multi-lineage rare	0	0	13	13
group_5160	Rare	Multi-lineage rare	0	0	15	15
group_6538_1	Varied	Intermediate and rare	0	1	12	13
group_3504_1	Varied	Intermediate and rare	0	1	12	13
group_2638_2	Rare	Multi-lineage rare	0	0	6	6
group_5430	Rare	Multi-lineage rare	0	0	10	10
group_4251_1	Rare	Multi-lineage rare	0	0	6	6
group_3493	Rare	Multi-lineage rare	0	0	6	6
group_4243	Rare	Multi-lineage rare	0	0	13	13
group_1497	Rare	Multi-lineage rare	0	0	6	6
group_4360	Rare	Multi-lineage rare	0	0	12	12
group_3033	Rare	Multi-lineage rare	0	0	6	6
group_7644	Rare	Multi-lineage rare	0	0	6	6
group_8343	Rare	Multi-lineage rare	0	0	8	8
group_6189	Rare	Multi-lineage rare	0	0	6	6
group_4047	Rare	Multi-lineage rare	0	0	20	20
group_4480_1	Rare	Multi-lineage rare	0	0	16	16
group_7345	Rare	Multi-lineage rare	0	0	6	6
group_2362_2	Rare	Multi-lineage rare	0	0	6	6
group_8620	Varied	Intermediate and rare	0	1	7	8
group_8523	Rare	Multi-lineage rare	0	0	6	6
group_15155	Rare	Multi-lineage rare	0	0	6	6
group_2170_1	Rare	Multi-lineage rare	0	0	6	6
group_11076	Rare	Multi-lineage rare	0	0	10	10
group_639	Rare	Multi-lineage rare	0	0	15	15
group_6261	Varied	Intermediate and rare	0	4	20	24
group_3380	Rare	Multi-lineage rare	0	0	11	11
group_1849_1	Varied	Intermediate and rare	0	2	11	13
group_5932	Varied	Intermediate and rare	0	3	10	13
group_3132	Varied	Core, intermediate and rare	1	3	9	13
group_2118	Rare	Multi-lineage rare	0	0	6	6
group_3262	Rare	Multi-lineage rare	0	0	12	12
group_6338_1	Rare	Multi-lineage rare	0	0	20	20
group_3932	Rare	Multi-lineage rare	0	0	6	6
group_4100	Rare	Multi-lineage rare	0	0	6	6
group_4097_1	Rare	Multi-lineage rare	0	0	6	6
group_11758_2	Rare	Multi-lineage rare	0	0	5	5
group_15521	Rare	Multi-lineage rare	0	0	6	6
group_15523	Rare	Multi-lineage rare	0	0	6	6
group_9678	Rare	Multi-lineage rare	0	0	6	6
group_11324	Varied	Intermediate and rare	0	1	12	13
group_9613_1	Rare	Multi-lineage rare	0	0	6	6
group_10594	Rare	Multi-lineage rare	0	0	6	6
group_3731	Rare	Multi-lineage rare	0	0	6	6
group_4474	Rare	Multi-lineage rare	0	0	6	6
group_3554	Rare	Multi-lineage rare	0	0	6	6
group_10847	Rare	Multi-lineage rare	0	0	6	6
group_10380	Rare	Multi-lineage rare	0	0	19	19
group_10880	Rare	Multi-lineage rare	0	0	6	6
group_4438	Rare	Multi-lineage rare	0	0	6	6
group_6051	Varied	Intermediate and rare	0	1	8	9
group_8079	Rare	Multi-lineage rare	0	0	6	6
group_4530	Rare	Multi-lineage rare	0	0	6	6
group_3479	Rare	Multi-lineage rare	0	0	11	11
group_8431	Rare	Multi-lineage rare	0	0	6	6
group_4753	Rare	Multi-lineage rare	0	0	6	6
group_9373	Rare	Multi-lineage rare	0	0	6	6
group_5830	Rare	Multi-lineage rare	0	0	6	6
group_5517	Rare	Multi-lineage rare	0	0	6	6
group_2651	Varied	Intermediate and rare	0	1	12	13
group_2911	Varied	Intermediate and rare	0	1	15	16
group_2620	Rare	Multi-lineage rare	0	0	6	6
group_6344	Rare	Multi-lineage rare	0	0	6	6
group_10997	Varied	Intermediate and rare	0	1	7	8
group_3663_2	Rare	Multi-lineage rare	0	0	12	12
group_7390	Rare	Multi-lineage rare	0	0	6	6
group_8883	Rare	Multi-lineage rare	0	0	6	6
group_2062	Rare	Multi-lineage rare	0	0	9	9
group_3763_1	Rare	Multi-lineage rare	0	0	6	6
group_8562	Rare	Multi-lineage rare	0	0	6	6
group_9991	Rare	Multi-lineage rare	0	0	6	6
group_7200_3	Rare	Multi-lineage rare	0	0	6	6
group_5570	Rare	Multi-lineage rare	0	0	12	12
group_1971	Rare	Multi-lineage rare	0	0	12	12
group_3958	Rare	Multi-lineage rare	0	0	6	6
group_3680	Rare	Multi-lineage rare	0	0	13	13
group_6266	Rare	Multi-lineage rare	0	0	6	6
group_6361	Rare	Multi-lineage rare	0	0	9	9
group_8871_1	Rare	Multi-lineage rare	0	0	6	6
group_1433	Rare	Multi-lineage rare	0	0	6	6
group_4531_1	Varied	Intermediate and rare	0	1	9	10
group_1849_2	Varied	Intermediate and rare	0	1	15	16
group_7895	Rare	Multi-lineage rare	0	0	8	8
group_5194	Rare	Multi-lineage rare	0	0	4	4
group_7901_1	Rare	Multi-lineage rare	0	0	6	6
group_5470	Rare	Multi-lineage rare	0	0	6	6
group_5471	Rare	Multi-lineage rare	0	0	6	6
group_6404	Rare	Multi-lineage rare	0	0	6	6
group_6405	Rare	Multi-lineage rare	0	0	6	6
group_4690	Rare	Multi-lineage rare	0	0	6	6
traC_2	Rare	Multi-lineage rare	0	0	6	6
group_6408_1	Rare	Multi-lineage rare	0	0	6	6
group_7283_2	Rare	Multi-lineage rare	0	0	6	6
group_5478	Rare	Multi-lineage rare	0	0	6	6
group_4684_2	Rare	Multi-lineage rare	0	0	6	6
group_4683	Rare	Multi-lineage rare	0	0	6	6
group_5484	Rare	Multi-lineage rare	0	0	6	6
group_5486	Rare	Multi-lineage rare	0	0	6	6
group_7290_2	Rare	Multi-lineage rare	0	0	6	6
group_7291	Rare	Multi-lineage rare	0	0	6	6
group_4675	Rare	Multi-lineage rare	0	0	6	6
group_5492_1	Rare	Multi-lineage rare	0	0	6	6
group_4672_1	Rare	Multi-lineage rare	0	0	6	6
group_6484	Rare	Multi-lineage rare	0	0	6	6
group_3985	Rare	Multi-lineage rare	0	0	6	6
group_4321	Rare	Multi-lineage rare	0	0	6	6
group_7298	Rare	Multi-lineage rare	0	0	6	6
group_7299	Rare	Multi-lineage rare	0	0	6	6
group_4666	Rare	Multi-lineage rare	0	0	6	6
group_3979_2	Rare	Multi-lineage rare	0	0	6	6
group_5501_1	Rare	Multi-lineage rare	0	0	6	6
group_4328_1	Rare	Multi-lineage rare	0	0	6	6
group_5503	Rare	Multi-lineage rare	0	0	6	6
group_4660_2	Rare	Multi-lineage rare	0	0	6	6
group_4332	Rare	Multi-lineage rare	0	0	6	6
group_5506	Rare	Multi-lineage rare	0	0	6	6
group_4656	Rare	Multi-lineage rare	0	0	6	6
fyuA_2	Rare	Multi-lineage rare	0	0	6	6
group_4654	Rare	Multi-lineage rare	0	0	6	6
group_7311	Rare	Multi-lineage rare	0	0	6	6
group_2337	Rare	Multi-lineage rare	0	0	6	6
group_4340	Rare	Multi-lineage rare	0	0	6	6
group_4341	Rare	Multi-lineage rare	0	0	6	6
pikAV_3	Rare	Multi-lineage rare	0	0	6	6
group_4343_1	Rare	Multi-lineage rare	0	0	6	6
group_5516	Rare	Multi-lineage rare	0	0	6	6
group_6463	Rare	Multi-lineage rare	0	0	6	6
group_7317	Rare	Multi-lineage rare	0	0	6	6
group_6461	Rare	Multi-lineage rare	0	0	6	6
group_3957_2	Rare	Multi-lineage rare	0	0	6	6
group_5522	Rare	Multi-lineage rare	0	0	6	6
group_7322	Rare	Multi-lineage rare	0	0	6	6
group_6455_1	Rare	Multi-lineage rare	0	0	6	6
group_3951	Rare	Multi-lineage rare	0	0	6	6
group_3950	Rare	Multi-lineage rare	0	0	6	6
group_4637	Rare	Multi-lineage rare	0	0	6	6
group_4636_1	Rare	Multi-lineage rare	0	0	6	6
group_4358	Rare	Multi-lineage rare	0	0	6	6
group_6449	Rare	Multi-lineage rare	0	0	6	6
hifA	Rare	Multi-lineage rare	0	0	6	6
group_7331	Rare	Multi-lineage rare	0	0	6	6
group_4367	Rare	Multi-lineage rare	0	0	6	6
group_4451	Rare	Multi-lineage rare	0	0	6	6
group_4627	Rare	Multi-lineage rare	0	0	6	6
group_4373	Rare	Multi-lineage rare	0	0	6	6
group_7334	Rare	Multi-lineage rare	0	0	6	6
group_7335	Rare	Multi-lineage rare	0	0	6	6
group_3935	Rare	Multi-lineage rare	0	0	6	6
group_5541	Rare	Multi-lineage rare	0	0	6	6
group_7338_1	Rare	Multi-lineage rare	0	0	6	6
group_4619_1	Rare	Multi-lineage rare	0	0	6	6
colE7_1	Rare	Multi-lineage rare	0	0	6	6
group_3399	Varied	Intermediate and rare	0	2	9	11
group_6865	Rare	Multi-lineage rare	0	0	6	6
group_1690	Varied	Intermediate and rare	0	1	9	10
group_3212_1	Rare	Multi-lineage rare	0	0	6	6
group_5062	Rare	Multi-lineage rare	0	0	6	6
group_2935	Rare	Multi-lineage rare	0	0	10	10
group_4161	Rare	Multi-lineage rare	0	0	6	6
group_1008	Rare	Multi-lineage rare	0	0	6	6
group_4660_3	Rare	Multi-lineage rare	0	0	6	6
group_10713	Rare	Multi-lineage rare	0	0	6	6
group_2841_1	Varied	Intermediate and rare	0	1	8	9
group_4360_1	Rare	Multi-lineage rare	0	0	6	6
group_1964	Rare	Multi-lineage rare	0	0	6	6
group_3818	Rare	Multi-lineage rare	0	0	6	6
group_9621	Rare	Multi-lineage rare	0	0	6	6
group_10393	Rare	Multi-lineage rare	0	0	6	6
group_2427	Rare	Multi-lineage rare	0	0	6	6
group_6241	Rare	Multi-lineage rare	0	0	6	6
group_2717	Rare	Multi-lineage rare	0	0	6	6
group_4383	Rare	Multi-lineage rare	0	0	6	6
group_11513	Rare	Multi-lineage rare	0	0	6	6
group_3818_1	Rare	Multi-lineage rare	0	0	6	6
group_10933	Rare	Multi-lineage rare	0	0	6	6
group_9914	Varied	Intermediate and rare	0	1	5	6
group_10139	Rare	Multi-lineage rare	0	0	6	6
group_10140	Rare	Multi-lineage rare	0	0	6	6
group_4660_4	Rare	Multi-lineage rare	0	0	6	6
group_4349	Rare	Multi-lineage rare	0	0	6	6
rfbX	Rare	Multi-lineage rare	0	0	6	6
group_10144	Rare	Multi-lineage rare	0	0	6	6
group_6695	Rare	Multi-lineage rare	0	0	9	9
group_5893	Rare	Multi-lineage rare	0	0	7	7
group_9793	Rare	Multi-lineage rare	0	0	6	6
group_2374_1	Rare	Multi-lineage rare	0	0	6	6
group_10897	Rare	Multi-lineage rare	0	0	6	6
group_2691_1	Rare	Multi-lineage rare	0	0	6	6
group_7032	Rare	Multi-lineage rare	0	0	7	7
group_9660	Varied	Intermediate and rare	0	1	5	6
group_8541	Varied	Intermediate and rare	0	1	9	10
group_2809	Varied	Intermediate and rare	0	1	5	6
group_3221	Rare	Multi-lineage rare	0	0	13	13
group_1980	Rare	Multi-lineage rare	0	0	15	15
group_4164_1	Rare	Multi-lineage rare	0	0	12	12
group_9657	Rare	Multi-lineage rare	0	0	12	12
group_4162	Rare	Multi-lineage rare	0	0	12	12
group_6048	Rare	Multi-lineage rare	0	0	15	15
group_9679	Rare	Multi-lineage rare	0	0	12	12
group_11201	Rare	Multi-lineage rare	0	0	15	15
group_3409	Rare	Multi-lineage rare	0	0	13	13
group_4157	Rare	Multi-lineage rare	0	0	12	12
bin3	Rare	Multi-lineage rare	0	0	15	15
group_2889_1	Rare	Multi-lineage rare	0	0	15	15
group_9673	Rare	Multi-lineage rare	0	0	15	15
group_7995	Rare	Multi-lineage rare	0	0	13	13
group_9671	Rare	Multi-lineage rare	0	0	13	13
group_6668_1	Rare	Multi-lineage rare	0	0	12	12
group_6075	Rare	Multi-lineage rare	0	0	15	15
group_11211	Rare	Multi-lineage rare	0	0	15	15
traG	Rare	Multi-lineage rare	0	0	15	15
group_1468	Rare	Multi-lineage rare	0	0	6	6
group_7087_1	Rare	Multi-lineage rare	0	0	6	6
group_5569	Rare	Multi-lineage rare	0	0	6	6
group_10822	Rare	Multi-lineage rare	0	0	6	6
group_2806	Rare	Multi-lineage rare	0	0	12	12
group_7069	Varied	Intermediate and rare	0	2	9	11
group_3736_1	Rare	Multi-lineage rare	0	0	6	6
group_5506_1	Rare	Multi-lineage rare	0	0	6	6
trfA	Rare	Multi-lineage rare	0	0	11	11
group_11631	Rare	Multi-lineage rare	0	0	6	6
group_11121	Rare	Multi-lineage rare	0	0	7	7
group_10708	Varied	Intermediate and rare	0	1	3	4
group_3528	Rare	Multi-lineage rare	0	0	6	6
group_6795	Rare	Multi-lineage rare	0	0	6	6
group_5108	Varied	Intermediate and rare	0	2	11	13
group_7452	Rare	Multi-lineage rare	0	0	13	13
group_4341_1	Rare	Multi-lineage rare	0	0	6	6
group_5341	Rare	Multi-lineage rare	0	0	7	7
group_2770	Rare	Multi-lineage rare	0	0	6	6
group_4058_1	Rare	Multi-lineage rare	0	0	6	6
group_5987	Rare	Multi-lineage rare	0	0	6	6
group_7684	Rare	Multi-lineage rare	0	0	13	13
group_2347_1	Varied	Intermediate and rare	0	1	12	13
group_2722	Rare	Multi-lineage rare	0	0	6	6
group_10492	Rare	Multi-lineage rare	0	0	6	6
group_3294	Rare	Multi-lineage rare	0	0	6	6
group_2679	Rare	Multi-lineage rare	0	0	6	6
faeE	Varied	Intermediate and rare	0	1	10	11
apxIB_2	Rare	Multi-lineage rare	0	0	8	8
group_2771	Rare	Multi-lineage rare	0	0	6	6
group_2770_1	Rare	Multi-lineage rare	0	0	6	6
idnT_2	Rare	Multi-lineage rare	0	0	6	6
pdxA2	Rare	Multi-lineage rare	0	0	6	6
denK	Rare	Multi-lineage rare	0	0	6	6
ydjF_3	Rare	Multi-lineage rare	0	0	6	6
kdsD_2	Rare	Multi-lineage rare	0	0	6	6
group_4931	Rare	Multi-lineage rare	0	0	6	6
group_9401	Rare	Multi-lineage rare	0	0	6	6
group_7952	Rare	Multi-lineage rare	0	0	6	6
group_4234_1	Rare	Multi-lineage rare	0	0	6	6
group_4463	Varied	Intermediate and rare	0	1	5	6
group_5501_2	Varied	Intermediate and rare	0	1	5	6
group_6999_1	Rare	Multi-lineage rare	0	0	6	6
group_5632	Rare	Multi-lineage rare	0	0	7	7
group_4942_2	Rare	Multi-lineage rare	0	0	6	6
group_6337	Rare	Multi-lineage rare	0	0	8	8
group_4229	Rare	Multi-lineage rare	0	0	6	6
group_4549	Rare	Multi-lineage rare	0	0	6	6
group_3824	Rare	Multi-lineage rare	0	0	6	6
group_5664_2	Rare	Multi-lineage rare	0	0	6	6
group_5665	Rare	Multi-lineage rare	0	0	6	6
group_6148	Rare	Multi-lineage rare	0	0	6	6
group_4700	Rare	Multi-lineage rare	0	0	6	6
group_6205	Rare	Multi-lineage rare	0	0	6	6
group_3528_1	Rare	Multi-lineage rare	0	0	12	12
group_6414	Rare	Multi-lineage rare	0	0	6	6
group_5485	Rare	Multi-lineage rare	0	0	6	6
group_3378_1	Rare	Multi-lineage rare	0	0	6	6
group_3893_3	Rare	Multi-lineage rare	0	0	14	14
group_5199	Rare	Multi-lineage rare	0	0	6	6
group_3293_1	Rare	Multi-lineage rare	0	0	6	6
group_5649	Rare	Multi-lineage rare	0	0	6	6
group_5538	Rare	Multi-lineage rare	0	0	6	6
group_4048_1	Varied	Intermediate and rare	0	1	9	10
group_7089	Rare	Multi-lineage rare	0	0	6	6
group_3612	Rare	Multi-lineage rare	0	0	6	6
group_6964	Rare	Multi-lineage rare	0	0	6	6
group_5485_1	Varied	Core and rare	1	0	6	7
group_7052	Rare	Multi-lineage rare	0	0	6	6
group_7069_1	Rare	Multi-lineage rare	0	0	6	6
group_4058_2	Rare	Multi-lineage rare	0	0	6	6
group_6999_2	Rare	Multi-lineage rare	0	0	6	6
group_3485_1	Rare	Multi-lineage rare	0	0	6	6
group_6112	Rare	Multi-lineage rare	0	0	6	6
group_7816	Rare	Multi-lineage rare	0	0	6	6
group_10162	Rare	Multi-lineage rare	0	0	6	6
group_9420	Rare	Multi-lineage rare	0	0	6	6
group_4013	Rare	Multi-lineage rare	0	0	6	6
group_5131	Rare	Multi-lineage rare	0	0	6	6
group_1356	Rare	Multi-lineage rare	0	0	6	6
group_8878	Rare	Multi-lineage rare	0	0	6	6
group_8746	Rare	Multi-lineage rare	0	0	6	6
group_10494	Rare	Multi-lineage rare	0	0	6	6
group_4642_1	Rare	Multi-lineage rare	0	0	6	6
group_9391	Rare	Multi-lineage rare	0	0	6	6
group_3543	Rare	Multi-lineage rare	0	0	6	6
group_6383	Rare	Multi-lineage rare	0	0	6	6
group_4726	Rare	Multi-lineage rare	0	0	6	6
group_3011	Rare	Multi-lineage rare	0	0	6	6
group_3547	Rare	Multi-lineage rare	0	0	6	6
group_7674	Rare	Multi-lineage rare	0	0	6	6
group_3629	Rare	Multi-lineage rare	0	0	6	6
group_6402	Rare	Multi-lineage rare	0	0	6	6
group_2604	Rare	Multi-lineage rare	0	0	11	11
group_8986	Varied	Intermediate and rare	0	1	5	6
group_11101	Varied	Intermediate and rare	0	1	6	7
group_3567	Rare	Multi-lineage rare	0	0	6	6
group_9743	Rare	Multi-lineage rare	0	0	6	6
group_5024_1	Varied	Intermediate and rare	0	1	9	10
cai	Rare	Multi-lineage rare	0	0	6	6
cna	Rare	Multi-lineage rare	0	0	6	6
group_4223_2	Rare	Multi-lineage rare	0	0	6	6
group_9388	Varied	Intermediate and rare	0	1	5	6
group_3709	Rare	Multi-lineage rare	0	0	6	6
group_2312	Varied	Intermediate and rare	0	1	6	7
group_3957_3	Varied	Intermediate and rare	0	1	5	6
traM_1_2	Varied	Intermediate and rare	0	1	15	16
group_3735	Rare	Multi-lineage rare	0	0	6	6
hns_1	Varied	Intermediate and rare	0	1	8	9
group_2641	Varied	Intermediate and rare	0	1	10	11
group_4069_1	Varied	Intermediate and rare	0	1	10	11
group_3760	Rare	Multi-lineage rare	0	0	5	5
group_3662_3	Rare	Multi-lineage rare	0	0	6	6
group_8897_1	Rare	Multi-lineage rare	0	0	8	8
group_3258	Rare	Multi-lineage rare	0	0	6	6
group_13164	Rare	Multi-lineage rare	0	0	6	6
group_4158_1	Rare	Multi-lineage rare	0	0	6	6
group_13166	Rare	Multi-lineage rare	0	0	6	6
group_6642	Rare	Multi-lineage rare	0	0	6	6
group_6641	Rare	Multi-lineage rare	0	0	6	6
group_13170	Rare	Multi-lineage rare	0	0	6	6
group_3267	Rare	Multi-lineage rare	0	0	6	6
group_6529_1	Rare	Multi-lineage rare	0	0	6	6
group_4953	Rare	Multi-lineage rare	0	0	6	6
group_3271	Rare	Multi-lineage rare	0	0	6	6
group_13177	Rare	Multi-lineage rare	0	0	6	6
group_4148_1	Rare	Multi-lineage rare	0	0	6	6
group_6534_1	Rare	Multi-lineage rare	0	0	6	6
group_9390	Rare	Multi-lineage rare	0	0	6	6
group_9391_1	Rare	Multi-lineage rare	0	0	6	6
group_4144	Rare	Multi-lineage rare	0	0	6	6
group_6538_2	Rare	Multi-lineage rare	0	0	6	6
group_3279	Rare	Multi-lineage rare	0	0	6	6
group_9395	Rare	Multi-lineage rare	0	0	6	6
group_4965_1	Rare	Multi-lineage rare	0	0	6	6
group_4139	Rare	Multi-lineage rare	0	0	6	6
group_4138	Rare	Multi-lineage rare	0	0	6	6
group_4970_1	Rare	Multi-lineage rare	0	0	6	6
group_9402	Rare	Multi-lineage rare	0	0	6	6
group_3288	Rare	Multi-lineage rare	0	0	6	6
group_9404	Rare	Multi-lineage rare	0	0	6	6
dam_1	Rare	Multi-lineage rare	0	0	6	6
group_3291	Rare	Multi-lineage rare	0	0	6	6
group_6552_2	Rare	Multi-lineage rare	0	0	6	6
group_3293_2	Rare	Multi-lineage rare	0	0	6	6
group_3294_1	Rare	Multi-lineage rare	0	0	6	6
group_3295	Rare	Multi-lineage rare	0	0	6	6
group_3296	Rare	Multi-lineage rare	0	0	6	6
group_4983	Rare	Multi-lineage rare	0	0	6	6
group_9415	Rare	Multi-lineage rare	0	0	6	6
group_4985	Rare	Multi-lineage rare	0	0	6	6
group_9417	Rare	Multi-lineage rare	0	0	6	6
group_3303	Rare	Multi-lineage rare	0	0	6	6
group_3304	Rare	Multi-lineage rare	0	0	6	6
group_9420_1	Rare	Multi-lineage rare	0	0	6	6
group_4297	Rare	Multi-lineage rare	0	0	6	6
group_6566_1	Rare	Multi-lineage rare	0	0	6	6
group_3308_1	Rare	Multi-lineage rare	0	0	6	6
group_13215	Rare	Multi-lineage rare	0	0	6	6
group_6569	Rare	Multi-lineage rare	0	0	6	6
higB-1	Rare	Multi-lineage rare	0	0	6	6
group_4291_1	Rare	Multi-lineage rare	0	0	6	6
group_4997	Rare	Multi-lineage rare	0	0	6	6
group_3315	Rare	Multi-lineage rare	0	0	6	6
group_9231	Rare	Multi-lineage rare	0	0	6	6
group_9440	Rare	Multi-lineage rare	0	0	6	6
group_6587	Rare	Multi-lineage rare	0	0	6	6
group_5047	Rare	Multi-lineage rare	0	0	6	6
group_4276_1	Rare	Multi-lineage rare	0	0	6	6
group_9446_1	Rare	Multi-lineage rare	0	0	6	6
group_6593_1	Rare	Multi-lineage rare	0	0	6	6
group_6594_2	Rare	Multi-lineage rare	0	0	6	6
group_4272	Rare	Multi-lineage rare	0	0	6	6
group_6596_1	Rare	Multi-lineage rare	0	0	6	6
group_9451	Rare	Multi-lineage rare	0	0	6	6
group_4270	Rare	Multi-lineage rare	0	0	6	6
group_5004	Rare	Multi-lineage rare	0	0	6	6
group_6600	Rare	Multi-lineage rare	0	0	6	6
group_6601	Rare	Multi-lineage rare	0	0	6	6
group_6602	Rare	Multi-lineage rare	0	0	6	6
group_3339	Rare	Multi-lineage rare	0	0	6	6
group_3340	Rare	Multi-lineage rare	0	0	6	6
group_9459	Rare	Multi-lineage rare	0	0	6	6
group_9460	Rare	Multi-lineage rare	0	0	6	6
group_3343	Rare	Multi-lineage rare	0	0	6	6
group_5127	Rare	Multi-lineage rare	0	0	6	6
group_9463	Rare	Multi-lineage rare	0	0	6	6
group_5129	Rare	Multi-lineage rare	0	0	6	6
group_3347	Rare	Multi-lineage rare	0	0	6	6
group_3349	Rare	Multi-lineage rare	0	0	6	6
group_9469	Rare	Multi-lineage rare	0	0	6	6
group_9474	Rare	Multi-lineage rare	0	0	6	6
group_3359	Rare	Multi-lineage rare	0	0	6	6
group_9478	Rare	Multi-lineage rare	0	0	6	6
dsbC_2	Rare	Multi-lineage rare	0	0	6	6
group_3362_2	Rare	Multi-lineage rare	0	0	6	6
group_13276	Rare	Multi-lineage rare	0	0	6	6
group_4243_1	Rare	Multi-lineage rare	0	0	6	6
group_9483	Rare	Multi-lineage rare	0	0	6	6
umuC_1	Rare	Multi-lineage rare	0	0	6	6
group_3367	Rare	Multi-lineage rare	0	0	6	6
group_9486_1	Rare	Multi-lineage rare	0	0	6	6
group_9487	Rare	Multi-lineage rare	0	0	6	6
group_9489	Rare	Multi-lineage rare	0	0	6	6
group_13285	Rare	Multi-lineage rare	0	0	6	6
group_6714	Rare	Multi-lineage rare	0	0	6	6
group_6492	Rare	Multi-lineage rare	0	0	6	6
dcm_1	Rare	Multi-lineage rare	0	0	6	6
group_4208	Rare	Multi-lineage rare	0	0	6	6
group_4206	Rare	Multi-lineage rare	0	0	6	6
group_5062_1	Rare	Multi-lineage rare	0	0	6	6
group_3167	Rare	Multi-lineage rare	0	0	6	6
group_9927	Rare	Multi-lineage rare	0	0	6	6
group_6737	Rare	Multi-lineage rare	0	0	6	6
group_8411	Varied	Intermediate and rare	0	1	5	6
group_8467	Rare	Multi-lineage rare	0	0	6	6
group_3513	Rare	Multi-lineage rare	0	0	6	6
group_2236	Rare	Multi-lineage rare	0	0	6	6
group_5461	Rare	Multi-lineage rare	0	0	6	6
group_3318	Rare	Multi-lineage rare	0	0	6	6
group_10447	Rare	Multi-lineage rare	0	0	6	6
group_10625	Rare	Multi-lineage rare	0	0	6	6
group_10846	Rare	Multi-lineage rare	0	0	6	6
group_10697	Rare	Multi-lineage rare	0	0	8	8
group_9843	Rare	Multi-lineage rare	0	0	6	6
group_3662_4	Rare	Multi-lineage rare	0	0	6	6
group_6375_1	Rare	Multi-lineage rare	0	0	6	6
group_5268	Varied	Intermediate and rare	0	1	5	6
group_15257	Rare	Multi-lineage rare	0	0	6	6
group_10527	Rare	Multi-lineage rare	0	0	6	6
group_12175	Rare	Multi-lineage rare	0	0	6	6
group_3824_1	Rare	Multi-lineage rare	0	0	6	6
group_8519	Rare	Multi-lineage rare	0	0	6	6
group_4261_2	Rare	Multi-lineage rare	0	0	6	6
group_12572	Rare	Multi-lineage rare	0	0	6	6
group_9483_1	Rare	Multi-lineage rare	0	0	6	6
group_2251	Rare	Multi-lineage rare	0	0	6	6
group_4486	Rare	Multi-lineage rare	0	0	6	6
group_3990_1	Rare	Multi-lineage rare	0	0	6	6
group_6797	Rare	Multi-lineage rare	0	0	6	6
group_3993	Rare	Multi-lineage rare	0	0	6	6
group_6817	Rare	Multi-lineage rare	0	0	6	6
group_9716_1	Rare	Multi-lineage rare	0	0	6	6
group_4034_2	Rare	Multi-lineage rare	0	0	6	6
group_11452	Rare	Multi-lineage rare	0	0	6	6
group_5355	Rare	Multi-lineage rare	0	0	6	6
group_8170	Rare	Multi-lineage rare	0	0	6	6
group_4155_1	Rare	Multi-lineage rare	0	0	6	6
group_8177	Rare	Multi-lineage rare	0	0	6	6
group_1550	Rare	Multi-lineage rare	0	0	6	6
group_8191	Rare	Multi-lineage rare	0	0	6	6
group_5272	Rare	Multi-lineage rare	0	0	6	6
group_5263	Rare	Multi-lineage rare	0	0	6	6
group_1661_1	Rare	Multi-lineage rare	0	0	6	6
group_8934	Rare	Multi-lineage rare	0	0	6	6
group_10694	Rare	Multi-lineage rare	0	0	6	6
group_12093	Rare	Multi-lineage rare	0	0	6	6
group_1840	Rare	Multi-lineage rare	0	0	6	6
group_8923_1	Rare	Multi-lineage rare	0	0	10	10
group_1690_1	Rare	Multi-lineage rare	0	0	6	6
group_1699	Rare	Multi-lineage rare	0	0	6	6
group_1579_1	Rare	Multi-lineage rare	0	0	6	6
group_5142	Rare	Multi-lineage rare	0	0	6	6
group_1582_1	Rare	Multi-lineage rare	0	0	6	6
group_8902_1	Rare	Multi-lineage rare	0	0	6	6
group_1585	Rare	Multi-lineage rare	0	0	6	6
group_11514	Rare	Multi-lineage rare	0	0	6	6
group_11521	Rare	Multi-lineage rare	0	0	6	6
group_5497	Rare	Multi-lineage rare	0	0	6	6
group_5467	Rare	Multi-lineage rare	0	0	6	6
group_11318	Rare	Multi-lineage rare	0	0	5	5
group_8158	Rare	Multi-lineage rare	0	0	6	6
group_2804	Rare	Multi-lineage rare	0	0	6	6
group_3475	Rare	Multi-lineage rare	0	0	6	6
group_3653	Rare	Multi-lineage rare	0	0	6	6
group_3656_3	Rare	Multi-lineage rare	0	0	6	6
group_3862_1	Varied	Intermediate and rare	0	1	5	6
group_7731_1	Rare	Multi-lineage rare	0	0	5	5
group_1511	Rare	Multi-lineage rare	0	0	6	6
group_2479	Varied	Core, intermediate and rare	17	22	5	44
group_1762	Varied	Core, intermediate and rare	7	15	16	38
group_2662	Varied	Intermediate and rare	0	2	7	9
group_2761	Varied	Core, intermediate and rare	4	8	13	25
group_2759_3	Varied	Core, intermediate and rare	2	5	13	20
group_6353	Varied	Intermediate and rare	0	2	10	12
group_4150	Rare	Multi-lineage rare	0	0	5	5
group_5776	Varied	Intermediate and rare	0	4	8	12
group_6737_1	Rare	Multi-lineage rare	0	0	5	5
group_6557	Rare	Multi-lineage rare	0	0	5	5
group_7116	Varied	Intermediate and rare	0	4	21	25
group_3473	Varied	Intermediate and rare	0	1	11	12
group_4168	Varied	Intermediate and rare	0	5	28	33
group_1599	Varied	Intermediate and rare	0	5	28	33
group_6545	Rare	Multi-lineage rare	0	0	15	15
group_1545_1	Varied	Intermediate and rare	0	1	20	21
group_1844	Varied	Intermediate and rare	0	5	28	33
group_1527	Varied	Intermediate and rare	0	6	27	33
pndA_2	Varied	Intermediate and rare	0	7	27	34
group_2908	Varied	Core, intermediate and rare	1	14	21	36
group_7035	Rare	Multi-lineage rare	0	0	5	5
group_2170_2	Varied	Intermediate and rare	0	2	15	17
group_2538	Varied	Intermediate and rare	0	1	14	15
group_8190	Varied	Intermediate and rare	0	1	19	20
group_3501	Varied	Intermediate and rare	0	1	19	20
folA_2	Varied	Intermediate and rare	0	1	18	19
group_2957_2	Varied	Intermediate and rare	0	6	11	17
group_1476	Rare	Multi-lineage rare	0	0	11	11
group_9621_1	Rare	Multi-lineage rare	0	0	5	5
group_11953	Rare	Multi-lineage rare	0	0	5	5
group_991	Varied	Intermediate and rare	0	1	8	9
group_7027_1	Rare	Multi-lineage rare	0	0	16	16
group_10221	Varied	Intermediate and rare	0	5	8	13
group_2443	Rare	Multi-lineage rare	0	0	5	5
group_3528_2	Varied	Intermediate and rare	0	1	11	12
group_2300_2	Varied	Intermediate and rare	0	3	18	21
group_7042	Rare	Multi-lineage rare	0	0	5	5
ptlF	Varied	Intermediate and rare	0	3	18	21
group_7464_1	Varied	Intermediate and rare	0	3	17	20
group_6399_1	Varied	Intermediate and rare	0	3	18	21
group_6627	Varied	Intermediate and rare	0	3	17	20
group_4682	Rare	Multi-lineage rare	0	0	23	23
group_9220_1	Varied	Intermediate and rare	0	3	17	20
traG_1_1	Varied	Intermediate and rare	0	3	18	21
group_4213	Rare	Multi-lineage rare	0	0	17	17
group_599	Rare	Multi-lineage rare	0	0	17	17
group_5289	Rare	Multi-lineage rare	0	0	5	5
group_2672	Rare	Multi-lineage rare	0	0	25	25
group_1429	Rare	Multi-lineage rare	0	0	25	25
group_1431	Rare	Multi-lineage rare	0	0	25	25
traG_2_1	Rare	Multi-lineage rare	0	0	27	27
group_1572	Rare	Multi-lineage rare	0	0	27	27
group_824	Rare	Multi-lineage rare	0	0	24	24
group_1444	Rare	Multi-lineage rare	0	0	25	25
group_2032	Rare	Multi-lineage rare	0	0	21	21
group_1456	Rare	Multi-lineage rare	0	0	26	26
group_2662_1	Rare	Multi-lineage rare	0	0	26	26
group_6048_1	Rare	Multi-lineage rare	0	0	27	27
group_3780	Varied	Intermediate and rare	0	1	9	10
dam_3	Rare	Multi-lineage rare	0	0	12	12
group_10524_1	Rare	Multi-lineage rare	0	0	13	13
group_6574	Rare	Multi-lineage rare	0	0	9	9
group_5352	Rare	Multi-lineage rare	0	0	12	12
group_1507	Rare	Multi-lineage rare	0	0	9	9
group_7565	Rare	Multi-lineage rare	0	0	5	5
group_2732_1	Varied	Intermediate and rare	0	1	14	15
group_6013	Rare	Multi-lineage rare	0	0	10	10
group_9923	Varied	Intermediate and rare	0	2	13	15
group_9390_1	Varied	Intermediate and rare	0	3	15	18
group_9391_2	Varied	Intermediate and rare	0	3	15	18
group_6593_2	Rare	Multi-lineage rare	0	0	5	5
group_7948	Rare	Multi-lineage rare	0	0	5	5
group_9933_1	Rare	Multi-lineage rare	0	0	5	5
group_2791	Rare	Multi-lineage rare	0	0	10	10
group_11285	Rare	Multi-lineage rare	0	0	5	5
group_2988	Rare	Multi-lineage rare	0	0	6	6
group_3878	Rare	Multi-lineage rare	0	0	8	8
group_2733_1	Rare	Multi-lineage rare	0	0	11	11
group_3455	Rare	Multi-lineage rare	0	0	9	9
group_6478	Rare	Multi-lineage rare	0	0	5	5
group_4186	Varied	Intermediate and rare	0	1	4	5
group_6148_1	Rare	Multi-lineage rare	0	0	9	9
group_4243_2	Rare	Multi-lineage rare	0	0	12	12
group_2462	Rare	Multi-lineage rare	0	0	5	5
traS_1	Rare	Multi-lineage rare	0	0	14	14
group_4374	Varied	Intermediate and rare	0	1	6	7
group_6534_2	Varied	Intermediate and rare	0	1	7	8
group_2809_1	Rare	Multi-lineage rare	0	0	5	5
group_1744	Varied	Intermediate and rare	0	1	6	7
group_6478_1	Rare	Multi-lineage rare	0	0	5	5
group_333	Varied	Intermediate and rare	0	12	11	23
group_3899	Rare	Multi-lineage rare	0	0	5	5
group_8651	Rare	Multi-lineage rare	0	0	5	5
group_9564	Rare	Multi-lineage rare	0	0	9	9
group_6215	Rare	Multi-lineage rare	0	0	9	9
group_2235_2	Rare	Multi-lineage rare	0	0	9	9
group_9149_1	Rare	Multi-lineage rare	0	0	9	9
group_5393	Rare	Multi-lineage rare	0	0	9	9
group_7019_1	Rare	Multi-lineage rare	0	0	9	9
group_7017_1	Rare	Multi-lineage rare	0	0	9	9
stpA_1	Rare	Multi-lineage rare	0	0	9	9
group_2208	Rare	Multi-lineage rare	0	0	9	9
group_2210	Rare	Multi-lineage rare	0	0	9	9
traG_3_1	Rare	Multi-lineage rare	0	0	9	9
group_4617	Rare	Multi-lineage rare	0	0	9	9
group_4441	Rare	Multi-lineage rare	0	0	9	9
group_2215	Rare	Multi-lineage rare	0	0	9	9
group_7010	Rare	Multi-lineage rare	0	0	9	9
group_7008	Rare	Multi-lineage rare	0	0	9	9
group_2908_1	Rare	Multi-lineage rare	0	0	9	9
group_4624	Rare	Multi-lineage rare	0	0	9	9
group_4625	Rare	Multi-lineage rare	0	0	9	9
group_4626_1	Rare	Multi-lineage rare	0	0	9	9
group_9138	Rare	Multi-lineage rare	0	0	9	9
group_6813_2	Rare	Multi-lineage rare	0	0	14	14
group_8627	Rare	Multi-lineage rare	0	0	5	5
group_4483	Rare	Multi-lineage rare	0	0	14	14
group_3893_4	Rare	Multi-lineage rare	0	0	25	25
group_10967	Rare	Multi-lineage rare	0	0	15	15
group_5430_1	Varied	Intermediate and rare	0	1	8	9
group_2908_2	Varied	Core, intermediate and rare	2	3	13	18
group_2957_3	Rare	Multi-lineage rare	0	0	16	16
group_7270	Rare	Multi-lineage rare	0	0	8	8
ydiO	Varied	Intermediate and rare	0	1	4	5
group_5952	Varied	Intermediate and rare	0	1	4	5
ltxC	Varied	Core, intermediate and rare	2	4	9	15
group_5878	Rare	Multi-lineage rare	0	0	8	8
group_6949	Rare	Multi-lineage rare	0	0	5	5
group_2859_2	Rare	Multi-lineage rare	0	0	6	6
group_3321	Varied	Core, intermediate and rare	1	1	8	10
group_7712_1	Rare	Multi-lineage rare	0	0	5	5
group_4551	Rare	Multi-lineage rare	0	0	5	5
group_5698	Rare	Multi-lineage rare	0	0	11	11
group_10792	Rare	Multi-lineage rare	0	0	9	9
group_5083_1	Varied	Intermediate and rare	0	2	5	7
group_1971_1	Rare	Multi-lineage rare	0	0	5	5
group_4426	Varied	Intermediate and rare	0	1	19	20
group_5077	Rare	Multi-lineage rare	0	0	10	10
group_3575	Rare	Multi-lineage rare	0	0	9	9
group_2852	Rare	Multi-lineage rare	0	0	5	5
group_8897_2	Rare	Multi-lineage rare	0	0	5	5
group_2142	Rare	Multi-lineage rare	0	0	5	5
group_3821	Varied	Core, intermediate and rare	3	2	14	19
group_3820	Varied	Core, intermediate and rare	3	2	14	19
group_11121_1	Rare	Multi-lineage rare	0	0	5	5
group_5216	Rare	Multi-lineage rare	0	0	11	11
group_4700_1	Rare	Multi-lineage rare	0	0	5	5
group_11677	Rare	Multi-lineage rare	0	0	5	5
group_12386	Rare	Multi-lineage rare	0	0	5	5
group_4452_1	Varied	Intermediate and rare	0	2	17	19
group_10228	Rare	Multi-lineage rare	0	0	5	5
group_7608_1	Rare	Multi-lineage rare	0	0	4	4
group_1634	Rare	Multi-lineage rare	0	0	4	4
group_2157	Rare	Multi-lineage rare	0	0	9	9
group_7032_1	Rare	Multi-lineage rare	0	0	5	5
group_1853	Varied	Core, intermediate and rare	1	4	11	16
group_4631	Rare	Multi-lineage rare	0	0	8	8
group_4660_5	Rare	Multi-lineage rare	0	0	11	11
group_5832	Rare	Multi-lineage rare	0	0	5	5
group_870	Rare	Multi-lineage rare	0	0	18	18
group_3878_1	Rare	Multi-lineage rare	0	0	5	5
group_6148_2	Rare	Multi-lineage rare	0	0	5	5
group_6692	Rare	Multi-lineage rare	0	0	5	5
group_6051_1	Rare	Multi-lineage rare	0	0	5	5
group_7658	Rare	Multi-lineage rare	0	0	4	4
flmA	Rare	Multi-lineage rare	0	0	5	5
group_7137	Rare	Multi-lineage rare	0	0	7	7
group_3706	Rare	Multi-lineage rare	0	0	5	5
group_6344_1	Rare	Multi-lineage rare	0	0	11	11
group_6904	Varied	Intermediate and rare	0	1	7	8
group_4462	Rare	Multi-lineage rare	0	0	5	5
group_2228	Rare	Multi-lineage rare	0	0	5	5
group_6930_1	Rare	Multi-lineage rare	0	0	5	5
group_6398	Rare	Multi-lineage rare	0	0	21	21
group_10587	Rare	Multi-lineage rare	0	0	19	19
group_6966	Rare	Multi-lineage rare	0	0	5	5
group_2542	Varied	Intermediate and rare	0	2	16	18
group_3779_2	Varied	Intermediate and rare	0	3	11	14
group_10881	Rare	Multi-lineage rare	0	0	5	5
group_4794	Rare	Multi-lineage rare	0	0	9	9
group_2658	Rare	Multi-lineage rare	0	0	6	6
group_49	Varied	Core, intermediate and rare	3	7	10	20
group_1266	Varied	Intermediate and rare	0	3	29	32
group_10622_1	Rare	Multi-lineage rare	0	0	13	13
group_6551_2	Rare	Multi-lineage rare	0	0	6	6
group_3618	Rare	Multi-lineage rare	0	0	6	6
group_3416	Rare	Multi-lineage rare	0	0	5	5
group_6112_1	Rare	Multi-lineage rare	0	0	5	5
group_10115	Rare	Multi-lineage rare	0	0	5	5
group_4024	Rare	Multi-lineage rare	0	0	5	5
group_4099	Rare	Multi-lineage rare	0	0	5	5
group_2709_1	Rare	Multi-lineage rare	0	0	5	5
group_6785_1	Varied	Intermediate and rare	0	1	17	18
group_9739	Rare	Multi-lineage rare	0	0	6	6
group_5153	Rare	Multi-lineage rare	0	0	5	5
group_9371	Rare	Multi-lineage rare	0	0	5	5
group_6975_1	Rare	Multi-lineage rare	0	0	5	5
group_1265	Rare	Multi-lineage rare	0	0	5	5
afaD	Rare	Multi-lineage rare	0	0	5	5
group_9070	Varied	Intermediate and rare	0	1	4	5
group_1720	Varied	Intermediate and rare	0	1	16	17
group_3939_1	Varied	Intermediate and rare	0	1	16	17
group_1722_1	Varied	Intermediate and rare	0	1	16	17
group_8169	Rare	Multi-lineage rare	0	0	6	6
group_8737	Rare	Multi-lineage rare	0	0	5	5
group_11894	Rare	Multi-lineage rare	0	0	5	5
group_2329	Rare	Multi-lineage rare	0	0	5	5
group_2677	Varied	Intermediate and rare	0	2	12	14
group_5622	Rare	Multi-lineage rare	0	0	5	5
group_9163	Rare	Multi-lineage rare	0	0	5	5
group_3617_1	Rare	Multi-lineage rare	0	0	5	5
group_3618_1	Rare	Multi-lineage rare	0	0	5	5
group_3339_1	Rare	Multi-lineage rare	0	0	7	7
group_4021	Rare	Multi-lineage rare	0	0	5	5
group_9149_2	Rare	Multi-lineage rare	0	0	5	5
group_7462_1	Rare	Multi-lineage rare	0	0	5	5
group_7468_1	Rare	Multi-lineage rare	0	0	5	5
group_1799_1	Rare	Multi-lineage rare	0	0	5	5
group_4332_1	Varied	Intermediate and rare	0	2	11	13
group_4555	Varied	Intermediate and rare	0	1	7	8
group_4748	Varied	Intermediate and rare	0	2	7	9
group_4180	Rare	Multi-lineage rare	0	0	5	5
group_3968	Rare	Multi-lineage rare	0	0	5	5
group_628	Varied	Intermediate and rare	0	1	7	8
group_2459_3	Rare	Multi-lineage rare	0	0	8	8
group_3166	Rare	Multi-lineage rare	0	0	8	8
group_7189_2	Rare	Multi-lineage rare	0	0	5	5
group_10401	Rare	Multi-lineage rare	0	0	5	5
group_1104	Varied	Intermediate and rare	0	1	11	12
group_9402_1	Varied	Intermediate and rare	0	6	8	14
group_11866	Rare	Multi-lineage rare	0	0	11	11
group_1806	Rare	Multi-lineage rare	0	0	11	11
group_3944_1	Rare	Multi-lineage rare	0	0	10	10
group_3944_2	Rare	Multi-lineage rare	0	0	8	8
group_6654	Rare	Multi-lineage rare	0	0	9	9
group_3677	Rare	Multi-lineage rare	0	0	10	10
group_11873	Rare	Multi-lineage rare	0	0	8	8
group_8887	Rare	Multi-lineage rare	0	0	11	11
group_6135	Rare	Multi-lineage rare	0	0	5	5
group_1531_1	Rare	Multi-lineage rare	0	0	14	14
group_6224_1	Varied	Intermediate and rare	0	1	6	7
group_14514	Varied	Intermediate and rare	0	1	6	7
group_5813	Varied	Core, intermediate and rare	1	1	12	14
group_1761	Rare	Multi-lineage rare	0	0	9	9
group_5632_1	Varied	Core, intermediate and rare	1	1	6	8
group_1818_1	Rare	Multi-lineage rare	0	0	5	5
group_2034	Rare	Multi-lineage rare	0	0	5	5
group_2399_1	Rare	Multi-lineage rare	0	0	9	9
group_2015	Varied	Intermediate and rare	0	2	9	11
group_3243	Rare	Multi-lineage rare	0	0	6	6
group_3795_1	Varied	Intermediate and rare	0	2	14	16
group_4564	Rare	Multi-lineage rare	0	0	5	5
group_3813	Rare	Multi-lineage rare	0	0	5	5
group_7992	Rare	Multi-lineage rare	0	0	5	5
group_5481	Rare	Multi-lineage rare	0	0	5	5
group_5485_2	Rare	Multi-lineage rare	0	0	5	5
group_3990_2	Rare	Multi-lineage rare	0	0	5	5
group_4351	Rare	Multi-lineage rare	0	0	5	5
group_6048_2	Rare	Multi-lineage rare	0	0	4	4
group_3958_1	Varied	Intermediate and rare	0	2	9	11
group_3795_2	Rare	Multi-lineage rare	0	0	9	9
group_6866	Rare	Multi-lineage rare	0	0	5	5
group_3411	Rare	Multi-lineage rare	0	0	5	5
group_3843	Rare	Multi-lineage rare	0	0	10	10
group_4140_4	Varied	Intermediate and rare	0	1	4	5
group_2867	Varied	Intermediate and rare	0	2	9	11
group_5829_1	Varied	Intermediate and rare	0	2	5	7
group_3434	Varied	Intermediate and rare	0	2	5	7
group_5832_1	Varied	Intermediate and rare	0	2	5	7
group_918	Varied	Intermediate and rare	0	2	6	8
group_3224_1	Rare	Multi-lineage rare	0	0	5	5
group_3828	Rare	Multi-lineage rare	0	0	6	6
group_3243_1	Rare	Multi-lineage rare	0	0	5	5
group_3753	Rare	Multi-lineage rare	0	0	5	5
group_5175	Rare	Multi-lineage rare	0	0	5	5
group_6230_1	Rare	Multi-lineage rare	0	0	5	5
group_2360_1	Varied	Intermediate and rare	0	1	10	11
group_5809	Rare	Multi-lineage rare	0	0	5	5
group_4363	Rare	Multi-lineage rare	0	0	5	5
group_1930	Rare	Multi-lineage rare	0	0	5	5
group_4333	Rare	Multi-lineage rare	0	0	5	5
group_8022_1	Rare	Multi-lineage rare	0	0	5	5
group_3122_1	Rare	Multi-lineage rare	0	0	5	5
group_4462_1	Varied	Intermediate and rare	0	1	4	5
group_3385_3	Varied	Intermediate and rare	0	1	12	13
group_10416_1	Rare	Multi-lineage rare	0	0	5	5
group_2662_2	Rare	Multi-lineage rare	0	0	5	5
group_4394	Rare	Multi-lineage rare	0	0	5	5
group_2857	Rare	Multi-lineage rare	0	0	5	5
group_10953	Rare	Multi-lineage rare	0	0	5	5
group_8085	Rare	Multi-lineage rare	0	0	5	5
group_5572	Rare	Multi-lineage rare	0	0	5	5
wbbD_2	Rare	Multi-lineage rare	0	0	5	5
group_7684_1	Rare	Multi-lineage rare	0	0	8	8
group_10246	Rare	Multi-lineage rare	0	0	5	5
group_2731_1	Rare	Multi-lineage rare	0	0	5	5
group_1837_1	Rare	Multi-lineage rare	0	0	5	5
group_2831_1	Rare	Multi-lineage rare	0	0	5	5
group_2682	Rare	Multi-lineage rare	0	0	5	5
group_2864	Rare	Multi-lineage rare	0	0	5	5
group_11979	Rare	Multi-lineage rare	0	0	5	5
group_8303	Rare	Multi-lineage rare	0	0	5	5
group_9769_1	Rare	Multi-lineage rare	0	0	5	5
haeIIIM	Rare	Multi-lineage rare	0	0	5	5
group_12061	Rare	Multi-lineage rare	0	0	5	5
group_3893_5	Rare	Multi-lineage rare	0	0	5	5
group_4158_2	Rare	Multi-lineage rare	0	0	12	12
group_7528_2	Rare	Multi-lineage rare	0	0	12	12
traJ_1	Rare	Multi-lineage rare	0	0	10	10
group_2826	Rare	Multi-lineage rare	0	0	5	5
group_6931	Rare	Multi-lineage rare	0	0	5	5
group_10551	Rare	Multi-lineage rare	0	0	9	9
group_9443	Varied	Intermediate and rare	0	1	11	12
group_3232	Rare	Multi-lineage rare	0	0	5	5
group_8954	Rare	Multi-lineage rare	0	0	5	5
group_5516_1	Varied	Intermediate and rare	0	8	9	17
group_3531	Rare	Multi-lineage rare	0	0	5	5
group_2539	Rare	Multi-lineage rare	0	0	5	5
group_8433	Rare	Multi-lineage rare	0	0	5	5
group_1752	Rare	Multi-lineage rare	0	0	5	5
nucH	Rare	Multi-lineage rare	0	0	5	5
group_10910	Rare	Multi-lineage rare	0	0	5	5
group_3899_1	Rare	Multi-lineage rare	0	0	5	5
group_8312	Rare	Multi-lineage rare	0	0	5	5
group_10400	Rare	Multi-lineage rare	0	0	5	5
groL_2	Rare	Multi-lineage rare	0	0	5	5
group_10402	Rare	Multi-lineage rare	0	0	5	5
yokD	Rare	Multi-lineage rare	0	0	5	5
group_8447	Varied	Intermediate and rare	0	2	8	10
traJ_2	Rare	Multi-lineage rare	0	0	9	9
group_4175_1	Rare	Multi-lineage rare	0	0	10	10
group_1953	Rare	Multi-lineage rare	0	0	5	5
group_3348	Varied	Intermediate and rare	0	1	4	5
group_10503	Rare	Multi-lineage rare	0	0	5	5
group_11689_2	Rare	Multi-lineage rare	0	0	5	5
group_2331	Varied	Intermediate and rare	0	1	4	5
group_8022_2	Varied	Intermediate and rare	0	1	4	5
group_6448	Varied	Intermediate and rare	0	1	4	5
group_6449_1	Varied	Intermediate and rare	0	1	4	5
group_8026	Varied	Intermediate and rare	0	1	4	5
group_7903_1	Varied	Intermediate and rare	0	1	4	5
group_6453	Varied	Intermediate and rare	0	1	4	5
group_7901_2	Varied	Intermediate and rare	0	1	4	5
group_5494	Rare	Multi-lineage rare	0	0	5	5
group_6707	Rare	Multi-lineage rare	0	0	5	5
group_8728	Varied	Intermediate and rare	0	2	7	9
group_11352	Rare	Multi-lineage rare	0	0	5	5
group_3435_2	Rare	Multi-lineage rare	0	0	5	5
group_5011	Varied	Intermediate and rare	0	1	4	5
group_5012_2	Varied	Intermediate and rare	0	1	4	5
group_2116	Rare	Multi-lineage rare	0	0	5	5
group_11920	Rare	Multi-lineage rare	0	0	5	5
group_918_1	Rare	Multi-lineage rare	0	0	6	6
group_6560	Rare	Multi-lineage rare	0	0	6	6
group_6357	Varied	Intermediate and rare	0	1	9	10
group_4832	Rare	Multi-lineage rare	0	0	5	5
group_5954	Rare	Multi-lineage rare	0	0	11	11
group_9829	Rare	Multi-lineage rare	0	0	11	11
group_5311_1	Rare	Multi-lineage rare	0	0	11	11
group_3506_1	Rare	Multi-lineage rare	0	0	5	5
group_7118	Rare	Multi-lineage rare	0	0	5	5
group_7461_1	Varied	Intermediate and rare	0	1	17	18
group_3656_4	Varied	Intermediate and rare	0	1	12	13
group_6629	Varied	Intermediate and rare	0	1	13	14
group_2287	Varied	Intermediate and rare	0	1	13	14
group_8678	Rare	Multi-lineage rare	0	0	5	5
group_8506	Rare	Multi-lineage rare	0	0	5	5
group_4111	Rare	Multi-lineage rare	0	0	5	5
group_3834	Rare	Multi-lineage rare	0	0	5	5
group_8551	Rare	Multi-lineage rare	0	0	5	5
group_2838	Rare	Multi-lineage rare	0	0	13	13
group_7452_1	Rare	Multi-lineage rare	0	0	13	13
group_7868	Varied	Intermediate and rare	0	1	12	13
group_8688	Rare	Multi-lineage rare	0	0	5	5
group_2025	Rare	Multi-lineage rare	0	0	5	5
group_6824	Rare	Multi-lineage rare	0	0	4	4
group_4332_2	Rare	Multi-lineage rare	0	0	5	5
group_5604_1	Rare	Multi-lineage rare	0	0	5	5
group_1606	Rare	Multi-lineage rare	0	0	5	5
group_4186_1	Rare	Multi-lineage rare	0	0	5	5
group_7247	Rare	Multi-lineage rare	0	0	10	10
group_5568	Rare	Multi-lineage rare	0	0	5	5
group_1483	Rare	Multi-lineage rare	0	0	6	6
group_4590	Rare	Multi-lineage rare	0	0	5	5
yraJ	Rare	Multi-lineage rare	0	0	5	5
rpnD	Rare	Multi-lineage rare	0	0	6	6
group_1725	Rare	Multi-lineage rare	0	0	5	5
group_3166_1	Rare	Multi-lineage rare	0	0	5	5
group_8726	Varied	Intermediate and rare	0	1	4	5
group_4379	Varied	Intermediate and rare	0	1	4	5
group_12564	Varied	Intermediate and rare	0	1	4	5
traD_1_1	Rare	Multi-lineage rare	0	0	5	5
traV_1_1_1	Rare	Multi-lineage rare	0	0	4	4
group_2767_1	Rare	Multi-lineage rare	0	0	5	5
group_5813_1	Rare	Multi-lineage rare	0	0	10	10
group_4436	Rare	Multi-lineage rare	0	0	17	17
group_4562_2	Rare	Multi-lineage rare	0	0	15	15
group_4479	Rare	Multi-lineage rare	0	0	5	5
group_6315	Rare	Multi-lineage rare	0	0	5	5
group_6327	Rare	Multi-lineage rare	0	0	5	5
group_4650	Rare	Multi-lineage rare	0	0	9	9
group_10150	Rare	Multi-lineage rare	0	0	5	5
group_1233	Rare	Multi-lineage rare	0	0	5	5
group_2722_1	Varied	Intermediate and rare	0	4	5	9
group_4047_1	Rare	Multi-lineage rare	0	0	5	5
group_4369	Varied	Intermediate and rare	0	1	6	7
group_6422	Rare	Multi-lineage rare	0	0	5	5
group_7290_3	Rare	Multi-lineage rare	0	0	16	16
group_3795_3	Rare	Multi-lineage rare	0	0	5	5
group_9927_1	Rare	Multi-lineage rare	0	0	5	5
group_4003_1	Rare	Multi-lineage rare	0	0	5	5
group_7145_1	Rare	Multi-lineage rare	0	0	5	5
rpnA	Varied	Core and rare	1	0	8	9
group_5248	Rare	Multi-lineage rare	0	0	5	5
group_4090_1	Varied	Intermediate and rare	0	1	4	5
group_4053	Rare	Multi-lineage rare	0	0	7	7
group_4529	Rare	Multi-lineage rare	0	0	7	7
group_4825	Rare	Multi-lineage rare	0	0	5	5
group_4123	Rare	Multi-lineage rare	0	0	5	5
group_3662_5	Rare	Multi-lineage rare	0	0	10	10
group_6233	Rare	Multi-lineage rare	0	0	5	5
group_6975_2	Varied	Intermediate and rare	0	1	10	11
group_11372	Rare	Multi-lineage rare	0	0	5	5
group_6355	Rare	Multi-lineage rare	0	0	5	5
group_3745	Rare	Multi-lineage rare	0	0	5	5
group_8225	Rare	Multi-lineage rare	0	0	5	5
group_10894	Rare	Multi-lineage rare	0	0	5	5
group_6155	Varied	Intermediate and rare	0	1	8	9
group_1388	Rare	Multi-lineage rare	0	0	9	9
vapD	Rare	Multi-lineage rare	0	0	9	9
group_5771	Rare	Multi-lineage rare	0	0	5	5
group_5458	Rare	Multi-lineage rare	0	0	5	5
group_6256	Rare	Multi-lineage rare	0	0	5	5
group_5307	Rare	Multi-lineage rare	0	0	5	5
group_3336	Rare	Multi-lineage rare	0	0	5	5
group_6835	Rare	Multi-lineage rare	0	0	5	5
group_6594_3	Rare	Multi-lineage rare	0	0	6	6
group_1328	Rare	Multi-lineage rare	0	0	5	5
group_4814_1	Rare	Multi-lineage rare	0	0	5	5
group_5356	Rare	Multi-lineage rare	0	0	8	8
group_5477	Rare	Multi-lineage rare	0	0	4	4
group_7020_1	Rare	Multi-lineage rare	0	0	5	5
group_4135	Rare	Multi-lineage rare	0	0	11	11
group_7431	Rare	Multi-lineage rare	0	0	5	5
group_4096	Rare	Multi-lineage rare	0	0	5	5
group_4062	Rare	Multi-lineage rare	0	0	5	5
group_1884	Rare	Multi-lineage rare	0	0	5	5
group_6996	Rare	Multi-lineage rare	0	0	5	5
group_4551_1	Rare	Multi-lineage rare	0	0	5	5
group_4548	Rare	Multi-lineage rare	0	0	5	5
group_4054	Rare	Multi-lineage rare	0	0	5	5
group_11530	Rare	Multi-lineage rare	0	0	5	5
group_4778	Rare	Multi-lineage rare	0	0	5	5
group_5668	Varied	Core, intermediate and rare	1	2	5	8
group_11612	Rare	Multi-lineage rare	0	0	5	5
group_8644	Varied	Intermediate and rare	0	1	4	5
group_7604	Rare	Multi-lineage rare	0	0	6	6
group_11856	Rare	Multi-lineage rare	0	0	5	5
group_1526_1	Varied	Intermediate and rare	0	1	4	5
group_8888	Varied	Intermediate and rare	0	1	5	6
group_5600	Rare	Multi-lineage rare	0	0	5	5
group_2646	Rare	Multi-lineage rare	0	0	5	5
group_7482	Varied	Intermediate and rare	0	1	9	10
group_11937	Varied	Intermediate and rare	0	1	9	10
group_5957_2	Rare	Multi-lineage rare	0	0	11	11
group_2949	Rare	Multi-lineage rare	0	0	5	5
group_3818_2	Rare	Multi-lineage rare	0	0	5	5
pinR_1	Varied	Core, intermediate and rare	1	1	14	16
group_8211	Rare	Multi-lineage rare	0	0	5	5
group_4014	Rare	Multi-lineage rare	0	0	5	5
group_10897_1	Rare	Multi-lineage rare	0	0	5	5
repE_1	Rare	Multi-lineage rare	0	0	5	5
group_5649_1	Rare	Multi-lineage rare	0	0	5	5
group_6792	Rare	Multi-lineage rare	0	0	5	5
group_4748_1	Rare	Multi-lineage rare	0	0	5	5
group_10269	Rare	Multi-lineage rare	0	0	5	5
group_5230_1	Rare	Multi-lineage rare	0	0	5	5
group_5259	Rare	Multi-lineage rare	0	0	5	5
group_5618	Rare	Multi-lineage rare	0	0	5	5
group_9971	Rare	Multi-lineage rare	0	0	5	5
group_2263_1	Rare	Multi-lineage rare	0	0	5	5
group_5377	Rare	Multi-lineage rare	0	0	5	5
group_2401_2	Varied	Intermediate and rare	0	1	4	5
group_9480	Rare	Multi-lineage rare	0	0	7	7
group_3936	Rare	Multi-lineage rare	0	0	5	5
group_5508	Rare	Multi-lineage rare	0	0	5	5
group_4457	Rare	Multi-lineage rare	0	0	5	5
group_5569_1	Rare	Multi-lineage rare	0	0	5	5
group_6718	Rare	Multi-lineage rare	0	0	5	5
group_1524	Rare	Multi-lineage rare	0	0	5	5
group_1885	Varied	Intermediate and rare	0	1	4	5
group_4365	Rare	Multi-lineage rare	0	0	5	5
group_3112	Varied	Intermediate and rare	0	1	4	5
group_2622_2	Varied	Intermediate and rare	0	1	5	6
group_4763	Rare	Multi-lineage rare	0	0	5	5
group_3783	Rare	Multi-lineage rare	0	0	5	5
group_8759	Rare	Multi-lineage rare	0	0	5	5
group_6392	Rare	Multi-lineage rare	0	0	5	5
group_3049	Rare	Multi-lineage rare	0	0	5	5
group_2528	Rare	Multi-lineage rare	0	0	12	12
group_2143_2	Varied	Intermediate and rare	0	1	6	7
group_7047	Varied	Core, intermediate and rare	1	3	6	10
group_4562_3	Rare	Multi-lineage rare	0	0	5	5
group_4953_1	Rare	Multi-lineage rare	0	0	5	5
group_8357	Rare	Multi-lineage rare	0	0	5	5
group_6002	Rare	Multi-lineage rare	0	0	5	5
group_3203	Rare	Multi-lineage rare	0	0	5	5
group_10643	Rare	Multi-lineage rare	0	0	5	5
group_3203_1	Varied	Intermediate and rare	0	1	4	5
group_7068_1	Varied	Intermediate and rare	0	1	4	5
group_5660	Varied	Core and rare	1	0	8	9
group_6668_2	Rare	Multi-lineage rare	0	0	5	5
group_7145_2	Rare	Multi-lineage rare	0	0	3	3
[truncated: 53,040 more rows]
